# Supplementary material for: Household costs and time to seek care for pregnancy related complications: The role of results-based financing
Source: PLoS One. 2017 Sep 21;12(9):e0182326. doi: 10.1371/journal.pone.0182326 (PMC5608189; doi:10.1371/journal.pone.0182326)
Supplement: S1 Data — (XLSX) [file pone.0182326.s001.xlsx]

## Sheet: Data
h_fac_intervention	h_hh_fac_cemoc	h_fac_intervention_switch	h_fac_primary_care	residence	h_refusal	h_w_preg	h_int_start_i	age	h_agegroup	maritalstatus	h_w_mst_group	h_w_eth	h_w_rel	h_w_edu	h_w_edu_group	h_w_lic	h_w_oc	h_w_oc_group	h_w_inc	h_w_inc_amount	h_w_hhh	h_w_hhh_group	h_w_rel_hhh	h_hhh_eth	h_hhh_rel	h_hhh_edu	h_hhh_lic	h_hhh_occ	h_hhh_occ_group	h_hh_bread	h_hh_siz	h_hh_siz_wcba	pca_ord	pcaqints_ord	pcaqarts_ord	h_mg_par	h_comp_pre_prev	h_comp_pre_pe	h_comp_pre_trea_pe	h_comp_pre_when_1_pe	h_comp_pre_when_1_pe_oth	h_comp_pre_when_2_pe	h_comp_pre_ec	h_comp_pre_trea_ec	h_comp_pre_when_1_ec	h_comp_pre_when_1_ec_oth	h_comp_pre_when_2_ec	h_comp_pre_bl	h_comp_pre_trea_bl
Yes	cemoc	1	Secindary Care Facility	Rural	Yes, consent given	1	26.04.	21	young women (<22)	Maried	Married	Angoni	Christian	PSLC and equivalent	Some formal education	Yes	Working on own farm	Working for self	Yes	4400	0	2		Angoni	Christian	No formal education	Yes	Working in own business	Working for self	Yes	2	1	-0.102399	3	3	2	Yes	No					No					Yes	Yes
Yes	cemoc	1	Secindary Care Facility	Urban	Yes, consent given	1	26.04.	28	middle aged women (22-29 yrs)	Maried	Married	Achewa	Christian	PSLC and equivalent	Some formal education	Yes	Working in own business	Working for self	Yes	10000	0	2		Achewa	Christian	Some Formal Education	Yes	Working in own business	Working for self	Yes	4	1	2.95334	5	4	4	Yes	No					No					No
Yes	cemoc	1	Secindary Care Facility	Rural	Yes, consent given	1	11.04.	26	middle aged women (22-29 yrs)	Maried	Married	Angoni	Christian	JCE and equivalent	Some formal education	Yes	Working on own farm	Working for self	No		0	2		Angoni	Christian	Some Formal Education	Yes	Working on own farm	Working for self	Yes	5	1	0.144718	4	3	4	Yes	No					No					No
No	bemoc	0	Primary Care Facility	Rural	Yes, consent given	1	19.04.	28	middle aged women (22-29 yrs)	Maried	Married	Other	Non Christian	PSLC and equivalent	Some formal education	Yes	Working on own farm	Working for self	No		0	2		Ayao	Non Christian	Some Formal Education	Yes	Working in own business	Working for self	Yes	7	4	0.481705	4	3	4	Yes	Yes	Yes	Immediately		0	No					No
No	bemoc	0	Primary Care Facility	Rural	Yes, consent given	1	19.04.	23	middle aged women (22-29 yrs)	Maried	Married	Achewa	Non Christian	No formal education	No Formal Education	No	Working on own farm	Working for self	No		0	2		Achewa	Non Christian	Some Formal Education	Yes	Working in own business	Working for self	Yes	4	1	-0.988078	2	2	4	Yes	No					No					Yes	Yes
No	bemoc	0	Primary Care Facility	Rural	Yes, consent given	1	16.04.	28	middle aged women (22-29 yrs)	Maried	Married	Achewa	Christian	PSLC and equivalent	Some formal education	No	Working on own farm	Working for self	No		0	2		Alomwe	Christian	Some Formal Education	No	Working on own farm	Working for self	Yes	3	1	-1.3323	2	1	1	Yes	Yes	Yes	Immediately		2	No					No
Yes	bemoc	1	Primary Care Facility	Rural	Yes, consent given	1	13.04.	24	middle aged women (22-29 yrs)	Maried	Married	Other	Christian	PSLC and equivalent	Some formal education	Yes	Domestic work / housewife	Not working	Yes	8000	0	2		Anyanja	Christian	Some Formal Education	Yes	Working in own business	Working for self	Yes	3	1	0.568043	4	3	2	No
Yes	cemoc	1	Secindary Care Facility	Rural	Yes, consent given	1	13.04.	19	young women (<22)	Maried	Married	Angoni	Christian	No formal education	No Formal Education	Yes	Unemployed	Not working	No		0	2		Angoni	Christian	No formal education	Yes	Day labourer / casual labourer / odd jobber (farm and non-farm)	Working for others	Yes	3	1	-0.539816	3	2	2	Yes	No					No					No
Yes	cemoc	1	Secindary Care Facility	Rural	Yes, consent given	1	26.04.	24	middle aged women (22-29 yrs)	Maried	Married	Achewa	Christian	PSLC and equivalent	Some formal education	Yes	Domestic work / housewife	Not working	No		0	2		Achewa	Christian	Some Formal Education	Yes	Working in own business	Working for self	Yes	9	3	2.7272	5	4	2	Yes	No					No					No
No	bemoc	0	Primary Care Facility	Rural	Yes, consent given	1	24.04.	19	young women (<22)	Maried	Married	Achewa	Christian	PSLC and equivalent	Some formal education	Yes	Working on own farm	Working for self	No		0	2		Achewa	Christian	No formal education	No	Day labourer / casual labourer / odd jobber (farm and non-farm)	Working for others	Yes	3	1	-2.9114	1	1	1	Yes	No					No					No
Yes	cemoc	1	Secindary Care Facility	Rural	Yes, consent given	1	15.04.	22	middle aged women (22-29 yrs)	Maried	Married	Angoni	Christian	No formal education	No Formal Education	No	Unemployed	Not working	No		0	2		Asena	Christian	Some Formal Education	Yes	Unemployed	Not working	Yes	4	1	-2.02881	1	1	2	No
Yes	cemoc	1	Secindary Care Facility	Urban	Yes, consent given	1	26.04.	34	old women (>=30)	Maried	Married	Other	Christian	No formal education	No Formal Education	Yes	Domestic work / housewife	Not working	No		0	2		Alomwe	Christian	Some Formal Education	Yes	Day labourer / casual labourer / odd jobber (farm and non-farm)	Working for others	Yes	9	1	0.0083077	3	3	4	Yes	No					No					No
No	bemoc	0	Primary Care Facility	Rural	Yes, consent given	1	12.04.	21	young women (<22)	Maried	Married	Angoni	Christian	JCE and equivalent	Some formal education	Yes	Working on own farm	Working for self	No		0	2		Atumbuka	Christian	Some Formal Education	Yes	Working on own farm	Working for self	Yes	3	1	-1.26478	2	2	1	Yes	Yes	Yes	0		30	No					No
Yes	cemoc	1	Secindary Care Facility	Urban	Yes, consent given	1	11.04.	48	old women (>=30)	Maried	Married	Achewa	Christian	PSLC and equivalent	Some formal education	Yes	Domestic work / housewife	Not working	No		0	2		Achewa	Christian	Some Formal Education	Yes	Working in own business	Working for self	Yes	10	3	1.64594	5	4	11	Yes	No					No					No
Yes	bemoc	1	Primary Care Facility	Rural	Yes, consent given	1	17.04.	20	young women (<22)	Maried	Married	Achewa	Christian	PSLC and equivalent	Some formal education	Yes	Working on own farm	Working for self	No		0	2		Angoni	Christian	No formal education	No	Working on own farm	Working for self	Yes	2	1	-2.30725	1	1	2	No
Yes	bemoc	1	Primary Care Facility	Rural	Yes, consent given	1	16.04.	27	middle aged women (22-29 yrs)	Not married	Unmarried	Angoni	Christian	PSLC and equivalent	Some formal education	Yes	Unemployed	Not working	Yes	5000	I am	1								Yes	3	1	-2.02848	1	1	3	Yes	No					No					No
No	bemoc	0	Primary Care Facility	Rural	Yes, consent given	1	12.04.	26	middle aged women (22-29 yrs)	Maried	Married	Other	Christian	PSLC and equivalent	Some formal education	Yes	Working on own farm	Working for self	Yes	600	0	2		Angoni	Christian	Some Formal Education	Yes	Working in own business	Working for self	Yes	5	1	1.37289	5	4	3	Yes	Yes	Yes	Immediately	She went on her day of antenatal visit and she explained of her kutupa mapazi	30	No					No
No	bemoc	0	Primary Care Facility	Rural	Yes, consent given	1	11.04.	31	old women (>=30)	Maried	Married	Other	Christian	PSLC and equivalent	Some formal education	Yes	Working on own farm	Working for self	No		0	2		Alomwe	Christian	Some Formal Education	Yes	Working on own farm	Working for self	Yes	5	1	1.6723	5	4	4	Yes	No					No					No
Yes	bemoc	1	Primary Care Facility	Rural	Yes, consent given	1	22.04.	23	middle aged women (22-29 yrs)	Maried	Married	Other	Non Christian	PSLC and equivalent	Some formal education	Yes	Working on own farm	Working for self	No		0	2		Ayao	Non Christian	Some Formal Education	Yes	Working on own farm	Working for self	Yes	3	1	-0.332125	3	3	1	Yes	No					No					No
No	bemoc	0	Primary Care Facility	Rural	Yes, consent given	1	13.04.	20	young women (<22)	Maried	Married	Achewa	Christian	No formal education	No Formal Education	Yes	Working on own farm	Working for self	No		0	2		Achewa	Christian	Some Formal Education	Yes	Working regularly in business of another person	Working for others	Yes	6	2	1.59404	5	4	1	Yes	No					No					No
Yes	bemoc	1	Primary Care Facility	Rural	Yes, consent given	1	11.04.	19	young women (<22)	Maried	Married	Angoni	Christian	PSLC and equivalent	Some formal education	Yes	Working on own farm	Working for self	Yes	5000	0	2		Angoni	Christian	No formal education	Yes	Working on own farm	Working for self	Yes	3	1	0.410503	4	3	1	No
Yes	cemoc	1	Secindary Care Facility	Urban	Yes, consent given	1	13.04.	22	middle aged women (22-29 yrs)	Maried	Married	Other	Christian	No formal education	No Formal Education	No	Domestic work / housewife	Not working	No		0	2		Angoni	Christian	Some Formal Education	Yes	Working in own business	Working for self	Yes	5	1	-1.4222	2	1	4	Yes	No					No					Yes	No
No	bemoc	0	Primary Care Facility	Rural	Yes, consent given	1	16.04.	36	old women (>=30)	Maried	Married	Angoni	Christian	No formal education	No Formal Education	No	Working on own farm	Working for self	Yes	2500	0	2		Other	Christian	Some Formal Education	Yes	Working on own farm	Working for self	Yes	6	2	-1.81993	1	1	6	Yes	No					No					No
No	bemoc	0	Primary Care Facility	Rural	Yes, consent given	1	12.04.	18	young women (<22)	Not married	Unmarried	Angoni	Christian	PSLC and equivalent	Some formal education	Yes	Working on own farm	Working for self	No		0	2	Mother/ Father	Angoni	Christian	No formal education	No	Working on own farm	Working for self	Yes	3	1	-0.52767	3	2	1	Yes	No					No					No
Yes	cemoc	1	Secindary Care Facility	Urban	Yes, consent given	1	11.04.	20	young women (<22)	Maried	Married	Angoni	Christian	No formal education	No Formal Education	Yes	Domestic work / housewife	Not working	Yes	1500	0	2		Achewa	Christian	No formal education	Yes	Working in own business	Working for self	Yes	5	1	1.82948	5	4	1	No
No	bemoc	0	Primary Care Facility	Rural	Yes, consent given	1	11.04.	27	middle aged women (22-29 yrs)	Maried	Married	Angoni	Christian	PSLC and equivalent	Some formal education	Yes	Domestic work / housewife	Not working	No		0	2		Alomwe	Christian	Some Formal Education	Yes	Working on own farm	Working for self	Yes	8	1	-0.525887	3	2	6	Yes	No					No					Yes	Yes
No	bemoc	0	Primary Care Facility	Rural	Yes, consent given	1	19.04.	35	old women (>=30)	Maried	Married	Other	Non Christian	PSLC and equivalent	Some formal education	Yes	Working in own business	Working for self	No		0	2		Ayao	Non Christian	Some Formal Education	Yes	Working in own business	Working for self	Yes	4	1	0.304125	4	3	4	No
Yes	bemoc	1	Primary Care Facility	Rural	Yes, consent given	1	17.04.	25	middle aged women (22-29 yrs)	Maried	Married	Angoni	Christian	PSLC and equivalent	Some formal education	Yes	Working on own farm	Working for self	No		0	2		Achewa	Christian	Some Formal Education	Yes	Civil servant	Working for others	Yes	4	1	0.971508	4	3	2	No
No	bemoc	0	Primary Care Facility	Rural	Yes, consent given	1	18.04.	21	young women (<22)	Not married	Unmarried	Achewa	Christian	PSLC and equivalent	Some formal education	Yes	Domestic work / housewife	Not working	No		0	2	Mother/ Father	Achewa	Christian	Some Formal Education	Yes	Working in own business	Working for self	Yes	5	1	-0.0033821	3	3	1	No
No	bemoc	0	Primary Care Facility	Rural	Yes, consent given	1	20.04.	31	old women (>=30)	Maried	Married	Angoni	Christian	PSLC and equivalent	Some formal education	Yes	Unemployed	Not working	No		0	2		Angoni	Christian	No formal education	No	Working in own business	Working for self	Yes	5	1	0.0609923	3	3	5	Yes	No					No					No
Yes	bemoc	1	Primary Care Facility	Rural	Yes, consent given	1	17.04.	30	old women (>=30)	Maried	Married	Angoni	Christian	PSLC and equivalent	Some formal education	Yes	Working on own farm	Working for self	Yes	3000	0	2		Alomwe	Christian	Some Formal Education	Yes	Working on own farm	Working for self	Yes	4	1	0.426519	4	3	4	Yes	No					No					No
Yes	bemoc	1	Primary Care Facility	Rural	Yes, consent given	1	23.04.	32	old women (>=30)	Maried	Married	Achewa	Christian	No formal education	No Formal Education	No	Working on own farm	Working for self	No		0	2		Achewa	Christian	No formal education	No	Working on own farm	Working for self	Yes	8	1	1.2327	4	4	7	Yes	Yes	Yes	Immediately		0	No					No
No	bemoc	0	Primary Care Facility	Rural	Yes, consent given	1	15.04.	19	young women (<22)	Not married	Unmarried	Angoni	Christian	No formal education	No Formal Education	Yes	Domestic work / housewife	Not working	No		0	2	Mother/ Father	Angoni	Christian	No formal education	Yes	Domestic work / housewife	Not working	Yes	5	2	1.19565	4	4	1	Yes	Yes	Yes	0		14	No					No
No	bemoc	0	Primary Care Facility	Rural	Yes, consent given	1	12.04.	20	young women (<22)	Maried	Married	Achewa	Christian	PSLC and equivalent	Some formal education	Yes	Working on own farm	Working for self	Yes	7000	0	2		Achewa	Christian	Some Formal Education	Yes	Other public service	Working for others	Yes	7	1	-1.35202	2	1	2	Yes	No					No					No
No	bemoc	0	Primary Care Facility	Rural	Yes, consent given	1	18.04.	26	middle aged women (22-29 yrs)	Maried	Married	Angoni	Christian	PSLC and equivalent	Some formal education	Yes	Working in own business	Working for self	Yes	5000	0	2		Angoni	Christian	Some Formal Education	Yes	Working in own business	Working for self	Yes	5	1	2.12227	5	4	3	Yes	Yes	Yes	Immediately		0	No					No
Yes	cemoc	1	Secindary Care Facility	Urban	Yes, consent given	1	26.04.	33	old women (>=30)	Maried	Married	Angoni	Christian	PSLC and equivalent	Some formal education	Yes	Working on own farm	Working for self	No		0	2		Angoni	Christian	Some Formal Education	Yes	Working in own business	Working for self	Yes	8	1	1.78471	5	4	6	Yes	Yes	Yes	Immediately		0	No					No
No	bemoc	0	Primary Care Facility	Rural	Yes, consent given	1	12.04.	35	old women (>=30)	Maried	Married	Achewa	Christian	No formal education	No Formal Education	No	Working on own farm	Working for self	No		0	2		Achewa	Christian	Some Formal Education	Yes	Working in own business	Working for self	Yes	5	1	-0.789437	2	2	5	No
No	cemoc	0	Primary Care Facility	Rural	Yes, consent given	1	18.04.	27	middle aged women (22-29 yrs)	Maried	Married	Achewa	Christian	JCE and equivalent	Some formal education	Yes	Working on own farm	Working for self	No		0	2		Achewa	Christian	Some Formal Education	No	Working on own farm	Working for self	Yes	4	1	-1.20566	2	2	3	Yes	Yes	No				No					No
Yes	cemoc	1	Secindary Care Facility	Urban	Yes, consent given	1	15.04.	21	young women (<22)	Maried	Married	Angoni	Christian	MSCE and equivalent	Some formal education	Yes	Domestic work / housewife	Not working	Yes	20000	0	2		Angoni	Christian	Some Formal Education	Yes	Working on own farm	Working for self	Yes	3	1	-1.07821	2	2	1	No
Yes	cemoc	1	Secindary Care Facility	Rural	Yes, consent given	1	11.04.	35	old women (>=30)	Maried	Married	Angoni	Christian	No formal education	No Formal Education	Yes	Working on own farm	Working for self	No		0	2		Ayao	Non Christian	No formal education	Yes	Other public service	Working for others	Yes	3	1	-1.1939	2	2	5	Yes	No					No					No
No	bemoc	0	Primary Care Facility	Rural	Yes, consent given	1	18.04.	24	middle aged women (22-29 yrs)	Maried	Married	Achewa	Christian	No formal education	No Formal Education	No	Domestic work / housewife	Not working	No		0	2		Achewa	Christian	Some Formal Education	Yes	Day labourer / casual labourer / odd jobber (farm and non-farm)	Working for others	Yes	5	1	-0.709341	3	2	2	Yes	No					No					No
Yes	cemoc	1	Secindary Care Facility	Urban	Yes, consent given	1	12.04.	30	old women (>=30)	Maried	Married	Other	Non Christian	PSLC and equivalent	Some formal education	Yes	Domestic work / housewife	Not working	No		0	2		Ayao	Non Christian	No formal education	No	Working on own farm	Working for self	Yes	5	1	-1.48215	2	1	4	Yes	No					No					No
Yes	cemoc	1	Secindary Care Facility	Urban	Yes, consent given	1	12.04.	33	old women (>=30)	Maried	Married	Angoni	Christian	MSCE and equivalent	Some formal education	Yes	Working in own business	Working for self	Yes	30000	0	2		Ayao	Christian	Some Formal Education	Yes	Working in own business	Working for self	Yes	5	2	6.49495	5	4	2	Yes	No					No					No
Yes	bemoc	1	Primary Care Facility	Rural	Yes, consent given	1	20.04.	36	old women (>=30)	Maried	Married	Angoni	Christian	No formal education	No Formal Education	Yes	Working on own farm	Working for self	No		0	2		Angoni	Christian	Some Formal Education	Yes	Working on own farm	Working for self	Yes	9	2	0.83556	4	3	8	Yes	Yes	Yes	Immediately		7	No					No
Yes	cemoc	1	Secindary Care Facility	Rural	Yes, consent given	1	11.04.	20	young women (<22)	Maried	Married	Angoni	Christian	PSLC and equivalent	Some formal education	Yes	Domestic work / housewife	Not working	No		0	2		Angoni	Christian	Some Formal Education	Yes	Working in own business	Working for self	Yes	3	1	0.855383	4	3	1	Yes	No					No					No
No	bemoc	0	Primary Care Facility	Rural	Yes, consent given	1	17.04.	23	middle aged women (22-29 yrs)	Maried	Married	Angoni	Christian	PSLC and equivalent	Some formal education	Yes	Domestic work / housewife	Not working	No		0	2		Angoni	Christian	Some Formal Education	Yes	Working on own farm	Working for self	Yes	4	1	-1.6046	1	1	2	Yes	Yes	Yes	0		7	No					No
Yes	bemoc	1	Primary Care Facility	Rural	Yes, consent given	1	25.04.	19	young women (<22)	Maried	Married	Achewa	Christian	PSLC and equivalent	Some formal education	No	Working on own farm	Working for self	No		0	2		Achewa	Christian	Some Formal Education	Yes	Working on own farm	Working for self	Yes	4	1	0.14575	4	3	1	Yes	No					No					No
Yes	bemoc	1	Primary Care Facility	Rural	Yes, consent given	1	13.04.	20	young women (<22)	Maried	Married	Other	Christian	No formal education	No Formal Education	No	Working on own farm	Working for self	Yes	3000	0	2		Alomwe	Christian	Some Formal Education	Yes	Working on own farm	Working for self	Yes	2	1	-1.42312	2	1	2	Yes	No					No					No
Yes	bemoc	1	Primary Care Facility	Rural	Yes, consent given	1	24.04.	48	old women (>=30)	Maried	Married	Achewa	Christian	No formal education	No Formal Education	No	Working on own farm	Working for self	No		0	2		Achewa	Christian	Some Formal Education	Yes	Working in own business	Working for self	Yes	7	3	1.73663	5	4	11	No
Yes	bemoc	1	Primary Care Facility	Rural	Yes, consent given	1	13.04.	24	middle aged women (22-29 yrs)	Maried	Married	Other	Christian	MSCE and equivalent	Some formal education	Yes	Working on own farm	Working for self	No		0	2		Alomwe	Christian	Some Formal Education	Yes	Working in own business	Working for self	Yes	5	1	0.921277	4	3	3	Yes	Yes	Yes	0		30	No					No
Yes	cemoc	1	Secindary Care Facility	Urban	Yes, consent given	1	12.04.	32	old women (>=30)	Maried	Married	Angoni	Christian	PSLC and equivalent	Some formal education	Yes	Working on own farm	Working for self	No		0	2		Alomwe	Christian	Some Formal Education	Yes	Working on own farm	Working for self	Yes	5	1	2.87726	5	4	4	Yes	No					No					No
Yes	cemoc	1	Secindary Care Facility	Urban	Yes, consent given	1	26.04.	37	old women (>=30)	Maried	Married	Achewa	Christian	No formal education	No Formal Education	No	Domestic work / housewife	Not working	No		0	2		Asena	Christian	Some Formal Education	Yes	Day labourer / casual labourer / odd jobber (farm and non-farm)	Working for others	Yes	7	1	-0.552899	3	2	9	Yes	Yes	Yes	Immediately		30	No					No
No	bemoc	0	Primary Care Facility	Rural	Yes, consent given	1	19.04.	37	old women (>=30)	Maried	Married	Other	Non Christian	PSLC and equivalent	Some formal education	No	Working on own farm	Working for self	No		0	2		Ayao	Non Christian	No formal education	No	Working on own farm	Working for self	Yes	9	1	0.751787	4	3	6	Yes	Yes	No				No					No
Yes	bemoc	1	Primary Care Facility	Rural	Yes, consent given	1	25.04.	31	old women (>=30)	Maried	Married	Achewa	Christian	JCE and equivalent	Some formal education	Yes	Working on own farm	Working for self	Yes	14600	I am	1								Yes	3	1	0.0778347	3	3	4	Yes	Yes	Yes	Immediately		7	No					No
No	bemoc	0	Primary Care Facility	Rural	Yes, consent given	1	16.04.	24	middle aged women (22-29 yrs)	Maried	Married	Other	Christian	JCE and equivalent	Some formal education	Yes	Working on own farm	Working for self	No		0	2		Asena	Christian	Some Formal Education	Yes	Other public service	Working for others	Yes	4	1	1.27593	4	4	2	Yes	Yes	Yes	0		7	No					No
No	bemoc	0	Primary Care Facility	Rural	Yes, consent given	1	23.04.	20	young women (<22)	Maried	Married	Achewa	Christian	PSLC and equivalent	Some formal education	No	Working on own farm	Working for self	No		0	2		Achewa	Christian	Some Formal Education	No	Working on own farm	Working for self	Yes	3	1	-2.42408	1	1	4	Yes	No					No					No
No	bemoc	0	Primary Care Facility	Rural	Yes, consent given	1	11.04.	21	young women (<22)	Maried	Married	Achewa	Christian	MSCE and equivalent	Some formal education	Yes	Working on own farm	Working for self	No		0	2		Achewa	Christian	Some Formal Education	Yes	Working in own business	Working for self	Yes	7	2	1.84654	5	4	1	Yes	No					No					No
Yes	cemoc	1	Secindary Care Facility	Urban	Yes, consent given	1	12.04.	24	middle aged women (22-29 yrs)	Maried	Married	Angoni	Christian	MSCE and equivalent	Some formal education	Yes	Domestic work / housewife	Not working	No		0	2		Angoni	Christian	Some Formal Education	Yes	Working in own business	Working for self	Yes	4	1	4.18712	5	4	2	No
No	bemoc	0	Primary Care Facility	Rural	Yes, consent given	1	16.04.	29	middle aged women (22-29 yrs)	Maried	Married	Other	Christian	No formal education	No Formal Education	No	Working on own farm	Working for self	Yes	10000	0	2		Other	Christian	No formal education	No	Working on own farm	Working for self	Yes	9	2	-1.93309	1	1	7	Yes	No					No					No
Yes	cemoc	1	Secindary Care Facility	Urban	Yes, consent given	1	26.04.	32	old women (>=30)	Maried	Married	Achewa	Christian	JCE and equivalent	Some formal education	Yes	Domestic work / housewife	Not working	No		0	2		Angoni	Christian	Some Formal Education	Yes	Working in own business	Working for self	Yes	5	1	1.51311	5	4	3	Yes	Yes	Yes	Does not remember		7	No					No
Yes	cemoc	1	Secindary Care Facility	Rural	Yes, consent given	1	11.04.	32	old women (>=30)	Maried	Married	Achewa	Christian	JCE and equivalent	Some formal education	Yes	Working on own farm	Working for self	Yes	20000	0	2		Achewa	Christian	Some Formal Education	Yes	Working in own business	Working for self	Yes	5	1	1.51348	5	4	5	Yes	Yes	Yes	Immediately		4	Yes	Yes	Immediately		7	Yes	Yes
Yes	cemoc	1	Secindary Care Facility	Urban	Yes, consent given	1	12.04.	27	middle aged women (22-29 yrs)	Maried	Married	Other	Christian	PSLC and equivalent	Some formal education	Yes	Church	Working for others	No		0	2		Alomwe	Christian	Some Formal Education	Yes	Church	Working for others	Yes	6	1	2.36353	5	4	4	Yes	Yes	Yes	Immediately		1	No					No
Yes	bemoc	1	Primary Care Facility	Rural	Yes, consent given	1	24.04.	30	old women (>=30)	Maried	Married	Achewa	Christian	PSLC and equivalent	Some formal education	Yes	Working on own farm	Working for self	No		0	2		Achewa	Christian	No formal education	Yes	Working on own farm	Working for self	Yes	8	1	1.35935	4	4	4	Yes	No					No					No
Yes	cemoc	1	Secindary Care Facility	Rural	Yes, consent given	1	26.04.	36	old women (>=30)	Maried	Married	Other	Christian	PSLC and equivalent	Some formal education	Yes	Unemployed	Not working	No		0	2		Angoni	Christian	Some Formal Education	Yes	Working in own business	Working for self	Yes	5	1	-0.911465	2	2	3	No
Yes	cemoc	1	Secindary Care Facility	Rural	Yes, consent given	1	19.04.	40	old women (>=30)	Maried	Married	Achewa	Christian	No formal education	No Formal Education	No	Working on own farm	Working for self	No		0	2		Achewa	Non Christian	No formal education	No	Working on own farm	Working for self	Yes	7	2	2.70212	5	4	12	Yes	No					No					No
No	bemoc	0	Primary Care Facility	Rural	Yes, consent given	1	16.04.	18	young women (<22)	Maried	Married	Other	Christian	PSLC and equivalent	Some formal education	Yes	Domestic work / housewife	Not working	No		0	2		Atumbuka	Christian	Some Formal Education	Yes	Working in own business	Working for self	Yes	3	1	2.44849	5	4	1	No
Yes	cemoc	1	Secindary Care Facility	Urban	Yes, consent given	1	11.04.	16	young women (<22)	Not married	Unmarried	Angoni	Christian	JCE and equivalent	Some formal education	Yes	Unemployed	Not working	No		0	2	Daughter / Son	Angoni	Christian	Some Formal Education	Yes	Retired	Not working	Yes	10	2	1.3244	4	4	1	Yes	No					No					No
Yes	cemoc	1	Secindary Care Facility	Rural	Yes, consent given	1	11.04.	18	young women (<22)	Not married	Unmarried	Achewa	Christian	JCE and equivalent	Some formal education	Yes	Unemployed	Not working	No		0	2	Mother/ Father	Achewa	Christian	Some Formal Education	No	Working on own farm	Working for self	Yes	5	2	0.532708	4	3	1	Yes	Yes	Yes	0		5	No					No
No	bemoc	0	Primary Care Facility	Rural	Yes, consent given	1	11.04.	21	young women (<22)	Maried	Married	Other	Non Christian	No formal education	No Formal Education	Yes	Working on own farm	Working for self	No		0	2		Ayao	Non Christian	No formal education	Yes	Working in own business	Working for self	Yes	3	1	-0.383906	3	2	1	Yes	No					No					No
Yes	bemoc	1	Primary Care Facility	Rural	Yes, consent given	1	16.04.	24	middle aged women (22-29 yrs)	Maried	Married	Other	Non Christian	No formal education	No Formal Education	Yes	Working on own farm	Working for self	No		0	2		Ayao	Non Christian	No formal education	Yes	Working in own business	Working for self	Yes	5	1	-0.562434	3	2	4	No
Yes	bemoc	1	Primary Care Facility	Rural	Yes, consent given	1	12.04.	33	old women (>=30)	Maried	Married	Angoni	Christian	PSLC and equivalent	Some formal education	Yes	Working on own farm	Working for self	No		0	2		Angoni	Christian	No formal education	No	Working on own farm	Working for self	Yes	6	1	2.9701	5	4	4	Yes	No					No					No
No	bemoc	0	Primary Care Facility	Rural	Yes, consent given	1	18.04.	25	middle aged women (22-29 yrs)	Maried	Married	Angoni	Christian	No formal education	No Formal Education	No	Working on own farm	Working for self	No		0	2		Angoni	Christian	Some Formal Education	Yes	Working on own farm	Working for self	Yes	5	1	-1.20135	2	2	4	Yes	No					No					No
Yes	cemoc	1	Secindary Care Facility	Urban	Yes, consent given	1	15.04.	22	middle aged women (22-29 yrs)	Not married	Unmarried	Angoni	Christian	MSCE and equivalent	Some formal education	Yes	Domestic work / housewife	Not working	Yes	40000	0	2	Mother/ Father	Angoni	Christian	Some Formal Education	Yes	Working in own business	Working for self	Yes	6	2	3.78275	5	4	1	Yes	No					No					No
Yes	bemoc	1	Primary Care Facility	Rural	Yes, consent given	1	23.04.	33	old women (>=30)	Maried	Married	Achewa	Christian	PSLC and equivalent	Some formal education	Yes	Working on own farm	Working for self	No		0	2		Achewa	Christian	No formal education	No	Working on own farm	Working for self	Yes	8	1	-1.82872	1	1	7	Yes	No					No					No
No	bemoc	0	Primary Care Facility	Rural	Yes, consent given	1	12.04.	42	old women (>=30)	Maried	Married	Angoni	Christian	No formal education	No Formal Education	No	Working on own farm	Working for self	Yes	6000	0	2		Achewa	Christian	Some Formal Education	Yes	Working on own farm	Working for self	Yes	4	1	3.12409	5	4	5	No
No	bemoc	0	Primary Care Facility	Rural	Yes, consent given	1	19.04.	26	middle aged women (22-29 yrs)	Not married	Unmarried	Other	Non Christian	PSLC and equivalent	Some formal education	No	Working on own farm	Working for self	No		I am	1								Yes	2	1	-1.79813	1	1	4	Yes	No					No					No
Yes	cemoc	1	Secindary Care Facility	Urban	Yes, consent given	1	26.04.	24	middle aged women (22-29 yrs)	Maried	Married	Angoni	Christian	MSCE and equivalent	Some formal education	Yes	Domestic work / housewife	Not working	No		0	2		Achewa	Christian	Some Formal Education	Yes	Civil servant	Working for others	Yes	4	1	0.834417	4	3	2	No
Yes	bemoc	1	Primary Care Facility	Rural	Yes, consent given	1	16.04.	37	old women (>=30)	Maried	Married	Other	Non Christian	No formal education	No Formal Education	Yes	Working on own farm	Working for self	No		0	2		Ayao	Non Christian	No formal education	No	Other	Working for others	Yes	5	2	-0.495019	3	2	7	No
Yes	bemoc	1	Primary Care Facility	Rural	Yes, consent given	1	23.04.	23	middle aged women (22-29 yrs)	Not married	Unmarried	Achewa	Christian	JCE and equivalent	Some formal education	Yes	Working on own farm	Working for self	Yes	2300	0	2	Mother/ Father	Achewa	Christian	Some Formal Education	Yes	Working on own farm	Working for self	Yes	5	2	-1.32083	2	1	1	Yes	Yes	Yes	0		3	No					No
Yes	bemoc	1	Primary Care Facility	Rural	Yes, consent given	1	17.04.	29	middle aged women (22-29 yrs)	Maried	Married	Angoni	Christian	No formal education	No Formal Education	No	Working on own farm	Working for self	Yes	600	0	2		Other	Christian	Some Formal Education	Yes	Working on own farm	Working for self	Yes	7	1	1.09543	4	4	7	Yes	No					No					No
Yes	cemoc	1	Secindary Care Facility	Urban	Yes, consent given	1	13.04.	28	middle aged women (22-29 yrs)	Maried	Married	Angoni	Christian	PSLC and equivalent	Some formal education	Yes	Domestic work / housewife	Not working	No		0	2		Angoni	Christian	Some Formal Education	Yes	Working on own farm	Working for self	Yes	3	1	2.55602	5	4	5	Yes	No					No					No
No	cemoc	0	Primary Care Facility	Rural	Yes, consent given	1	19.04.	35	old women (>=30)	Not married	Unmarried	Achewa	Christian	No formal education	No Formal Education	No	Day labourer / casual labourer / odd jobber (farm and non-farm)	Working for others	No		I am	1								Yes	7	4	-1.6674	1	1	6	No
Yes	cemoc	1	Secindary Care Facility	Rural	Yes, consent given	1	11.04.	22	middle aged women (22-29 yrs)	Maried	Married	Achewa	Christian	MSCE and equivalent	Some formal education	Yes	Working on own farm	Working for self	Yes	17000	0	2		Achewa	Christian	Some Formal Education	Yes	Working on own farm	Working for self	Yes	2	1	-1.24184	2	2	2	Yes	No					No					No
Yes	bemoc	1	Primary Care Facility	Rural	Yes, consent given	1	25.04.	38	old women (>=30)	Maried	Married	Achewa	Christian	PSLC and equivalent	Some formal education	Yes	Working on own farm	Working for self	No		0	2		Achewa	Christian	Some Formal Education	Yes	Working on own farm	Working for self	Yes	8	1	1.31829	4	4	6	Yes	Yes	Yes	0		1	No					No
Yes	cemoc	1	Secindary Care Facility	Urban	Yes, consent given	1	15.04.	18	young women (<22)	Maried	Married	Other	Non Christian	No formal education	No Formal Education	Yes	Other public service	Working for others	No		0	2		Angoni	Christian	No formal education	No	Working in own business	Working for self	Yes	4	1	-0.839298	2	2	1	No
Yes	bemoc	1	Primary Care Facility	Rural	Yes, consent given	1	18.04.	30	old women (>=30)	Maried	Married	Angoni	Christian	No formal education	No Formal Education	No	Working on own farm	Working for self	No		0	2		Alomwe	Christian	No formal education	No	Working on own farm	Working for self	Yes	5	1	-3.29736	1	1	4	Yes	Yes	No				No					No
Yes	bemoc	1	Primary Care Facility	Rural	Yes, consent given	1	25.04.	19	young women (<22)	Not married	Unmarried	Achewa	Christian	PSLC and equivalent	Some formal education	Yes	Working on own farm	Working for self	No		0	2	Mother/ Father	Achewa	Christian	Some Formal Education	Yes	Working on own farm	Working for self	Yes	4	2	-1.57974	1	1	1	Yes	Yes	Yes	Immediately		0	No					No
Yes	bemoc	1	Primary Care Facility	Rural	Yes, consent given	1	20.04.	32	old women (>=30)	Maried	Married	Achewa	Christian	No formal education	No Formal Education	Yes	Working on own farm	Working for self	No		0	2		Achewa	Christian	No formal education	No	Working on own farm	Working for self	Yes	6	6	1.11715	4	4	5	Yes	No					No					No
Yes	cemoc	1	Secindary Care Facility	Rural	Yes, consent given	1	13.04.	32	old women (>=30)	Maried	Married	Angoni	Christian	PSLC and equivalent	Some formal education	Yes	Working on own farm	Working for self	Yes	1500	0	2		Angoni	Christian	Some Formal Education	Yes	Working on own farm	Working for self	Yes	7	1	-0.996004	2	2	5	No
Yes	cemoc	1	Secindary Care Facility	Rural	Yes, consent given	1	11.04.	22	middle aged women (22-29 yrs)	Maried	Married	Angoni	Christian	No formal education	No Formal Education	No	Working on own farm	Working for self	No		0	2		Angoni	Christian	Some Formal Education	Yes	Working regularly in business of another person	Working for others	Yes	4	1	-0.716069	3	2	3	Yes	No					No					No
Yes	bemoc	1	Primary Care Facility	Rural	Yes, consent given	1	24.04.	28	middle aged women (22-29 yrs)	Maried	Married	Achewa	Christian	No formal education	No Formal Education	No	Working on own farm	Working for self	Yes	1900	0	2		Achewa	Christian	No formal education	No	Working on own farm	Working for self	Yes	5	1	-1.06896	2	2	8	Yes	Yes	No				No					No
No	bemoc	0	Primary Care Facility	Rural	Yes, consent given	1	17.04.	21	young women (<22)	Maried	Married	Other	Christian	No formal education	No Formal Education	No	Working on own farm	Working for self	No		0	2		Angoni	Christian	Some Formal Education	Yes	Working on own farm	Working for self	Yes	3	1	0.129503	4	3	3	Yes	Yes	Yes	When it started severely incapacitating me		30	No					No
Yes	bemoc	1	Primary Care Facility	Rural	Yes, consent given	1	24.04.	20	young women (<22)	Maried	Married	Achewa	Christian	No formal education	No Formal Education	No	Domestic work / housewife	Not working	No		0	2	Mother/ Father	Achewa	Christian	No formal education	Yes	Working on own farm	Working for self	Yes	8	1	-1.22326	2	2	1	Yes	No					No					No
Yes	bemoc	1	Primary Care Facility	Rural	Yes, consent given	1	11.04.	26	middle aged women (22-29 yrs)	Maried	Married	Angoni	Christian	MSCE and equivalent	Some formal education	Yes	Civil servant	Working for others	Yes	50000	0	2		Achewa	Christian	Some Formal Education	Yes	Civil servant	Working for others	Yes	3	1	3.08211	5	4	1	Yes	No					No					No
Yes	bemoc	1	Primary Care Facility	Rural	Yes, consent given	1	22.04.	22	middle aged women (22-29 yrs)	Maried	Married	Other	Non Christian	PSLC and equivalent	Some formal education	Yes	Working on own farm	Working for self	No		0	2		Ayao	Non Christian	Some Formal Education	Yes	Working on own farm	Working for self	Yes	5	1	-0.344456	3	2	4	Yes	No					No					No
Yes	bemoc	1	Primary Care Facility	Rural	Yes, consent given	1	23.04.	25	middle aged women (22-29 yrs)	Maried	Married	Other	Christian	PSLC and equivalent	Some formal education	Yes	Working in own business	Working for self	Yes	1500	0	2		Alomwe	Christian	Some Formal Education	Yes	Working in own business	Working for self	Yes	6	1	-0.455114	3	2	3	Yes	No					No					No
Yes	bemoc	1	Primary Care Facility	Rural	Yes, consent given	1	25.04.	19	young women (<22)	Maried	Married	Angoni	Christian	No formal education	No Formal Education	Yes	Working on own farm	Working for self	No		0	2		Angoni	Christian	No formal education	Yes	Working on own farm	Working for self	Yes	3	1	-1.09505	2	2	2	Yes	Yes	Yes	Immediately		2	No					No
Yes	cemoc	1	Secindary Care Facility	Urban	Yes, consent given	1	11.04.	24	middle aged women (22-29 yrs)	Maried	Married	Other	Christian	MSCE and equivalent	Some formal education	Yes	Civil servant	Working for others	Yes	70000	0	2		Achewa	Christian	Some Formal Education	Yes	Civil servant	Working for others	Yes	4	1	3.08015	5	4	1	Yes	Yes	Yes	0		3	No					No
Yes	cemoc	1	Secindary Care Facility	Urban	Yes, consent given	1	12.04.	26	middle aged women (22-29 yrs)	Maried	Married	Other	Christian	MSCE and equivalent	Some formal education	Yes	Domestic work / housewife	Not working	No		0	2		Alomwe	Christian	Some Formal Education	Yes	NGO	Working for others	Yes	3	1	2.82188	5	4	1	No
Yes	cemoc	1	Secindary Care Facility	Rural	Yes, consent given	1	26.04.	20	young women (<22)	Not married	Unmarried	Other	Christian	PSLC and equivalent	Some formal education	Yes	Working on own farm	Working for self	No		I am	1								No, I am the breadwinner	3	1	-0.23046	3	3	1	Yes	No					No					No
No	bemoc	0	Primary Care Facility	Rural	Yes, consent given	1	12.04.	19	young women (<22)	Not married	Unmarried	Achewa	Christian	PSLC and equivalent	Some formal education	No	Working on own farm	Working for self	No		0	2	Mother/ Father	Achewa	Christian	No formal education	Yes	Working on own farm	Working for self	Yes	4	3	-0.0850694	3	3	1	Yes	No					No					No
Yes	bemoc	1	Primary Care Facility	Rural	Yes, consent given	1	25.04.	22	middle aged women (22-29 yrs)	Maried	Married	Achewa	Christian	PSLC and equivalent	Some formal education	Yes	Working on own farm	Working for self	No		0	2		Achewa	Christian	Some Formal Education	Yes	Working in own business	Working for self	Yes	3	1	1.36601	4	4	2	No
Yes	cemoc	1	Secindary Care Facility	Rural	Yes, consent given	1	26.04.	20	young women (<22)	Not married	Unmarried	Achewa	Christian	JCE and equivalent	Some formal education	Yes	Student	Not working	No		0	2	Mother/ Father	Achewa	Christian	No formal education	Yes	Working in own business	Working for self	Yes	5	2	4.61448	5	4	1	Yes	No					No					No
No	bemoc	0	Primary Care Facility	Rural	Yes, consent given	1	13.04.	41	old women (>=30)	Maried	Married	Other	Non Christian	No formal education	No Formal Education	Yes	Working on own farm	Working for self	Yes	20000	0	2		Ayao	Non Christian	Some Formal Education	Yes	Working on own farm	Working for self	Yes	6	1	-0.67492	3	2	5	No
Yes	bemoc	1	Primary Care Facility	Rural	Yes, consent given	1	13.04.	32	old women (>=30)	Maried	Married	Angoni	Christian	PSLC and equivalent	Some formal education	Yes	Unemployed	Not working	No		0	2		Angoni	Christian	Some Formal Education	Yes	Working regularly on farm of another person	Working for others	Yes	7	1	1.62951	5	4	6	No
Yes	bemoc	1	Primary Care Facility	Rural	Yes, consent given	1	16.04.	27	middle aged women (22-29 yrs)	Maried	Married	Angoni	Christian	PSLC and equivalent	Some formal education	Yes	Domestic work / housewife	Not working	No		0	2		Angoni	Christian	Some Formal Education	Yes	Working on own farm	Working for self	Yes	4	1	2.12404	5	4	3	Yes	Yes	Yes	0		2	No					No
Yes	bemoc	1	Primary Care Facility	Rural	Yes, consent given	1	13.04.	24	middle aged women (22-29 yrs)	Maried	Married	Other	Christian	JCE and equivalent	Some formal education	Yes	Domestic work / housewife	Not working	Yes	2500	0	2		Alomwe	Christian	Some Formal Education	Yes	Working in own business	Working for self	Yes	4	1	1.97552	5	4	2	Yes	No					No					No
Yes	bemoc	1	Primary Care Facility	Rural	Yes, consent given	1	23.04.	24	middle aged women (22-29 yrs)	Maried	Married	Achewa	Christian	No formal education	No Formal Education	Yes	Working on own farm	Working for self	No		0	2		Achewa	Christian	No formal education	Yes	Working on own farm	Working for self	Yes	3	1	-0.78399	2	2	1	No
Yes	bemoc	1	Primary Care Facility	Rural	Yes, consent given	1	25.04.	19	young women (<22)	Maried	Married	Achewa	Christian	PSLC and equivalent	Some formal education	No	Working in own business	Working for self	Yes	2200	0	2		Achewa	Christian	Some Formal Education	Yes	Working in own business	Working for self	Yes	3	1	1.55601	5	4	1	Yes	No					No					No
Yes	cemoc	1	Secindary Care Facility	Rural	Yes, consent given	1	15.04.	25	middle aged women (22-29 yrs)	Maried	Married	Other	Christian	No formal education	No Formal Education	Yes	Unemployed	Not working	No		0	2		Angoni	Christian	Some Formal Education	Yes	Working in own business	Working for self	Yes	3	1	-0.865823	2	2	3	Yes	No					No					No
Yes	cemoc	1	Secindary Care Facility	Rural	Yes, consent given	1	11.04.	16	young women (<22)	Not married	Unmarried	Angoni	Christian	PSLC and equivalent	Some formal education	Yes	Student	Not working	No		0	2	Mother/ Father	Angoni	Christian	Some Formal Education	Yes	Civil servant	Working for others	Yes	7	3	3.99521	5	4	1	Yes	No					No					No
No	bemoc	0	Primary Care Facility	Rural	Yes, consent given	1	15.04.	23	middle aged women (22-29 yrs)	Maried	Married	Angoni	Christian	No formal education	No Formal Education	No	Domestic work / housewife	Not working	No		0	2		Angoni	Christian	Some Formal Education	Yes	Working in own business	Working for self	Yes	3	1	1.09269	4	4	2	No
Yes	cemoc	1	Secindary Care Facility	Rural	Yes, consent given	1	11.04.	19	young women (<22)	Not married	Unmarried	Angoni	Christian	JCE and equivalent	Some formal education	Yes	Domestic work / housewife	Not working	No		0	2	Mother/ Father	Angoni	Christian	No formal education	Yes	Working on own farm	Working for self	Yes	4	3	4.33454	5	4	1	No
No	bemoc	0	Primary Care Facility	Rural	Yes, consent given	1	13.04.	27	middle aged women (22-29 yrs)	Maried	Married	Angoni	Christian	No formal education	No Formal Education	No	Domestic work / housewife	Not working	No		0	2		Angoni	Christian	Some Formal Education	Yes	Unemployed	Not working	Yes	5	1	-0.441729	3	2	4	Yes	No					No					No
Yes	cemoc	1	Secindary Care Facility	Rural	Yes, consent given	1	15.04.	20	young women (<22)	Maried	Married	Angoni	Non Christian	PSLC and equivalent	Some formal education	Yes	Domestic work / housewife	Not working	No		I am	1								Yes	3	1	-1.06437	2	2	2	Yes	No					No					No
No	bemoc	0	Primary Care Facility	Rural	Yes, consent given	1	23.04.	18	young women (<22)	Maried	Married	Achewa	Christian	PSLC and equivalent	Some formal education	No	Working on own farm	Working for self	No		0	2		Achewa	Christian	No formal education	No	Working on own farm	Working for self	Yes	3	1	-1.06641	2	2	1	Yes	Yes	Yes	0		2	No					No
Yes	cemoc	1	Secindary Care Facility	Urban	Yes, consent given	1	12.04.	18	young women (<22)	Not married	Unmarried	Angoni	Christian	MSCE and equivalent	Some formal education	Yes	Unemployed	Not working	No		0	2	Daughter / Son	Angoni	Christian	Some Formal Education	Yes	Working in own business	Working for self	Yes	6	2	2.50358	5	4	1	Yes	Yes	Yes	Immediately		2	No					No
No	bemoc	0	Primary Care Facility	Rural	Yes, consent given	1	19.04.	28	middle aged women (22-29 yrs)	Maried	Married	Angoni	Christian	PSLC and equivalent	Some formal education	Yes	Working in own business	Working for self	Yes	3700	0	2		Alomwe	Christian	Some Formal Education	Yes	Working in own business	Working for self	Yes	5	1	0.456653	4	3	3	Yes	No					No					No
No	cemoc	0	Primary Care Facility	Rural	Yes, consent given	1	19.04.	26	middle aged women (22-29 yrs)	Maried	Married	Achewa	Christian	JCE and equivalent	Some formal education	Yes	Domestic work / housewife	Not working	No		0	2		Angoni	Non Christian	Some Formal Education	Yes	Working in own business	Working for self	Yes	4	1	-2.09357	1	1	3	Yes	No					No					No
Yes	bemoc	1	Primary Care Facility	Rural	Yes, consent given	1	15.04.	30	old women (>=30)	Maried	Married	Angoni	Non Christian	No formal education	No Formal Education	Yes	Working on own farm	Working for self	No		0	2		Ayao	Non Christian	No formal education	No	Working on own farm	Working for self	Yes	4	1	-1.77664	1	1	4	Yes	No					No					No
Yes	bemoc	1	Primary Care Facility	Rural	Yes, consent given	1	23.04.	23	middle aged women (22-29 yrs)	Maried	Married	Achewa	Christian	No formal education	No Formal Education	No	Working on own farm	Working for self	Yes	9000	0	2		Achewa	Christian	Some Formal Education	Yes	Working on own farm	Working for self	Yes	6	1	1.29685	4	4	4	Yes	Yes	Yes	0		20	No					No
No	bemoc	0	Primary Care Facility	Rural	Yes, consent given	1	12.04.	36	old women (>=30)	Maried	Married	Achewa	Christian	No formal education	No Formal Education	No	Working on own farm	Working for self	No		0	2		Angoni	Christian	No formal education	No	Working on own farm	Working for self	Yes	7	2	0.494154	4	3	6	Yes	Yes	Yes	Immediately		7	No					No
Yes	cemoc	1	Secindary Care Facility	Urban	Yes, consent given	1	15.04.	19	young women (<22)	Maried	Married	Angoni	Christian	MSCE and equivalent	Some formal education	Yes	Domestic work / housewife	Not working	No		0	2		Asena	Christian	Some Formal Education	Yes	Other public service	Working for others	Yes	3	1	-1.02233	2	2	1	Yes	Yes	Yes	Immediately		2	No					Yes	No
No	bemoc	0	Primary Care Facility	Rural	Yes, consent given	1	18.04.	25	middle aged women (22-29 yrs)	Maried	Married	Angoni	Christian	No formal education	No Formal Education	No	Working on own farm	Working for self	No		0	2		Angoni	Christian	Some Formal Education	Yes	Working on own farm	Working for self	Yes	3	1	-1.19155	2	2	4	Yes	No					No					Yes	Yes
Yes	bemoc	1	Primary Care Facility	Rural	Yes, consent given	1	23.04.	22	middle aged women (22-29 yrs)	Maried	Married	Achewa	Christian	PSLC and equivalent	Some formal education	Yes	Working on own farm	Working for self	Yes	5000	0	2		Achewa	Christian	No formal education	No	Day labourer / casual labourer / odd jobber (farm and non-farm)	Working for others	Yes	5	1	-1.83659	1	1	3	Yes	No					No					No
Yes	bemoc	1	Primary Care Facility	Rural	Yes, consent given	1	17.04.	29	middle aged women (22-29 yrs)	Maried	Married	Achewa	Christian	No formal education	No Formal Education	No	Working on own farm	Working for self	No		0	2		Achewa	Non Christian	No formal education	No	Working on own farm	Working for self	Yes	6	1	-1.22004	2	2	5	Yes	No					No					Yes	Yes
No	bemoc	0	Primary Care Facility	Rural	Yes, consent given	1	12.04.	28	middle aged women (22-29 yrs)	Maried	Married	Angoni	Christian	No formal education	No Formal Education	No	Working on own farm	Working for self	No		0	2		Angoni	Christian	No formal education	No	Working on own farm	Working for self	Yes	4	1	-0.65602	3	2	4	No
No	bemoc	0	Primary Care Facility	Rural	Yes, consent given	1	23.04.	34	old women (>=30)	Maried	Married	Achewa	Christian	No formal education	No Formal Education	No	Working on own farm	Working for self	No		0	2		Achewa	Christian	No formal education	Yes	Day labourer / casual labourer / odd jobber (farm and non-farm)	Working for others	Yes	8	3	-0.207535	3	3	6	Yes	No					No					No
No	bemoc	0	Primary Care Facility	Rural	Yes, consent given	1	12.04.	19	young women (<22)	Not married	Unmarried	Achewa	Christian	PSLC and equivalent	Some formal education	Yes	Working in own business	Working for self	Yes	1800	0	2	Sister/ Brother	Achewa	Christian	Some Formal Education	Yes	Working in own business	Working for self	No, somebody else is the breadwinner	5	2	-0.0416533	3	3	1	Yes	Yes	Yes	0		8.33088	No					No
0	Yes	-97				Checked		Checked					28	Dedza		Other			Delivered at kasina health centre and was refered to Nkhoma mission hospital after one week of admission	Ndinakhutitsidwa kwambiri	Yes	Other	Motorized ambulance	2400	1	2	Working on own farm	Yes all the time		3	0	Other	To the cashier		Other	No		0	No	No
Yes	bemoc	1	Primary Care Facility	Rural	Yes, consent given	1	24.04.	18	young women (<22)	Maried	Married	Angoni	Christian	No formal education	No Formal Education	Yes	Working on own farm	Working for self	Yes	1500	0	2		Achewa	Christian	Some Formal Education	Yes	Working on own farm	Working for self	Yes	3	1	-1.37636	2	1	1	No
Yes	bemoc	1	Primary Care Facility	Rural	Yes, consent given	1	22.04.	34	old women (>=30)	Maried	Married	Other	Christian	No formal education	No Formal Education	No	Working on own farm	Working for self	No		0	2		Anyanja	Christian	Some Formal Education	Yes	Working on own farm	Working for self	Yes	5	1	-0.929137	2	2	7	Yes	No					No					No
Yes	bemoc	1	Primary Care Facility	Rural	Yes, consent given	1	12.04.	21	young women (<22)	Maried	Married	Angoni	Christian	No formal education	No Formal Education	No	Working on own farm	Working for self	No		0	2		Angoni	Christian	No formal education	No	Working in own business	Working for self	Yes	5	1	4.03078	5	4	3	Yes	No					No					No
Yes	cemoc	1	Secindary Care Facility	Urban	Yes, consent given	1	26.04.	28	middle aged women (22-29 yrs)	Maried	Married	Achewa	Christian	PSLC and equivalent	Some formal education	No	Domestic work / housewife	Not working	No		0	2		Ayao	Christian	No formal education	No	Working in own business	Working for self	Yes	5	1	-0.846907	2	2	6	No
Yes	bemoc	1	Primary Care Facility	Rural	Yes, consent given	1	12.04.	39	old women (>=30)	Not married	Unmarried	Angoni	Christian	JCE and equivalent	Some formal education	Yes	Working on own farm	Working for self	Yes	50000	I am	1								Yes	4	2	4.08537	5	4	2	No
No	bemoc	0	Primary Care Facility	Rural	Yes, consent given	1	17.04.	27	middle aged women (22-29 yrs)	Maried	Married	Angoni	Christian	No formal education	No Formal Education	No	Domestic work / housewife	Not working	No		0	2		Asena	Christian	Some Formal Education	Yes	Working on own farm	Working for self	Yes	7	1	-0.715451	3	2	5	Yes	Yes	No				No					No
Yes	bemoc	1	Primary Care Facility	Rural	Yes, consent given	1	17.04.	15	young women (<22)	Maried	Married	Achewa	Christian	PSLC and equivalent	Some formal education	Yes	Domestic work / housewife	Not working	No		0	2	Mother/ Father	Achewa	Christian	No formal education	No	Working on own farm	Working for self	Yes	4	1	0.277276	4	3	1	Yes	Yes	Yes	Immediately		0	No					Yes	No
Yes	bemoc	1	Primary Care Facility	Rural	Yes, consent given	1	20.04.	33	old women (>=30)	Maried	Married	Angoni	Christian	No formal education	No Formal Education	No	Working on own farm	Working for self	Yes	10000	0	2		Angoni	Non Christian	No formal education	No	Working on own farm	Working for self	Yes	5	1	0.337037	4	3	5	Yes	No					No					No
Yes	cemoc	1	Secindary Care Facility	Urban	Yes, consent given	1	15.04.	20	young women (<22)	Maried	Married	Achewa	Christian	MSCE and equivalent	Some formal education	Yes	Domestic work / housewife	Not working	No		0	2		Achewa	Christian	Some Formal Education	Yes	Working regularly in business of another person	Working for others	Yes	4	1	-0.584526	3	2	1	Yes	No					No					No
Yes	bemoc	1	Primary Care Facility	Rural	Yes, consent given	1	23.04.	21	young women (<22)	Maried	Married	Achewa	Christian	No formal education	No Formal Education	No	Working on own farm	Working for self	No		0	2		Achewa	Christian	No formal education	No	Working on own farm	Working for self	Yes	7	1	-0.0113333	3	3	6	Yes	Yes	Yes	Immediately		2	No					No
Yes	bemoc	1	Primary Care Facility	Rural	Yes, consent given	1	25.04.	35	old women (>=30)	Maried	Married	Achewa	Christian	PSLC and equivalent	Some formal education	Yes	Working on own farm	Working for self	No		0	2		Achewa	Christian	Some Formal Education	Yes	Working in own business	Working for self	Yes	6	1	-0.771176	2	2	5	Yes	Yes	Yes	Immediately		0	No					No
Yes	bemoc	1	Primary Care Facility	Rural	Yes, consent given	1	16.04.	37	old women (>=30)	Maried	Married	Other	Non Christian	No formal education	No Formal Education	No	Working on own farm	Working for self	No		0	2		Ayao	Non Christian	No formal education	No	Working on own farm	Working for self	Yes	8	1	-1.06989	2	2	6	Yes	No					No					Yes	Yes
No	bemoc	0	Primary Care Facility	Rural	Yes, consent given	1	17.04.	21	young women (<22)	Maried	Married	Angoni	Christian	PSLC and equivalent	Some formal education	Yes	Domestic work / housewife	Not working	No		0	2		Angoni	Christian	No formal education	Yes	Working in own business	Working for self	Yes	4	1	-0.581612	3	2	3	Yes	No					No					Yes	Yes
Yes	bemoc	1	Primary Care Facility	Rural	Yes, consent given	1	24.04.	20	young women (<22)	Maried	Married	Achewa	Christian	No formal education	No Formal Education	No	Working on own farm	Working for self	No		0	2		Achewa	Christian	Some Formal Education	Yes	Working on own farm	Working for self	Yes	3	1	-1.69276	1	1	1	No
No	bemoc	0	Primary Care Facility	Rural	Yes, consent given	1	17.04.	19	young women (<22)	Not married	Unmarried	Angoni	Christian	No formal education	No Formal Education	No	Working on own farm	Working for self	No		I am	1								Yes	2	1	-2.02502	1	1	1	Yes	No					No					No
Yes	bemoc	1	Primary Care Facility	Rural	Yes, consent given	1	20.04.	28	middle aged women (22-29 yrs)	Maried	Married	Angoni	Christian	PSLC and equivalent	Some formal education	Yes	Working on own farm	Working for self	Yes	500	0	2		Angoni	Non Christian	No formal education	No	Working on own farm	Working for self	Yes	8	1	-0.786955	2	2	8	Yes	No					No					No
No	bemoc	0	Primary Care Facility	Rural	Yes, consent given	1	13.04.	31	old women (>=30)	Maried	Married	Achewa	Christian	PSLC and equivalent	Some formal education	Yes	Working on own farm	Working for self	Yes	18000	0	2		Achewa	Christian	Some Formal Education	Yes	Civil servant	Working for others	Yes	8	1	0.352322	4	3	4	Yes	Yes	No				No					No
Yes	cemoc	1	Secindary Care Facility	Urban	Yes, consent given	1	11.04.	25	middle aged women (22-29 yrs)	Maried	Married	Other	Christian	No formal education	No Formal Education	Yes	Domestic work / housewife	Not working	No		0	2		Achewa	Non Christian	No formal education	Yes	Working in own business	Working for self	Yes	5	1	1.47427	5	4	6	Yes	No					No					No
No	bemoc	0	Primary Care Facility	Rural	Yes, consent given	1	15.04.	20	young women (<22)	Not married	Unmarried	Angoni	Christian	PSLC and equivalent	Some formal education	Yes	Working on own farm	Working for self	No		0	2	Mother/ Father	Angoni	Christian	Some Formal Education	Yes	Working on own farm	Working for self	Yes	5	2	2.34452	5	4	1	No
No	bemoc	0	Primary Care Facility	Rural	Yes, consent given	1	11.04.	32	old women (>=30)	Not married	Unmarried	Other	Christian	No formal education	No Formal Education	No	Unemployed	Not working	No		I am	1								No, I am the breadwinner	6	1	-0.905204	2	2	5	Yes	No					No					No
No	bemoc	0	Primary Care Facility	Rural	Yes, consent given	1	18.04.	30	old women (>=30)	Maried	Married	Angoni	Christian	No formal education	No Formal Education	No	Working in own business	Working for self	Yes	3000	0	2		Angoni	Christian	Some Formal Education	Yes	Working on own farm	Working for self	Yes	5	1	-1.72089	1	1	3	No
Yes	cemoc	1	Secindary Care Facility	Urban	Yes, consent given	1	26.04.	26	middle aged women (22-29 yrs)	Maried	Married	Achewa	Non Christian	PSLC and equivalent	Some formal education	No	Working in own business	Working for self	No		I am	1								Yes	4	1	-1.49483	2	1	5	Yes	Yes	Yes	0		20	No					No
No	bemoc	0	Primary Care Facility	Rural	Yes, consent given	1	12.04.	23	middle aged women (22-29 yrs)	Maried	Married	Achewa	Christian	No formal education	No Formal Education	No	Working on own farm	Working for self	No		0	2		Achewa	Christian	Some Formal Education	Yes	Working on own farm	Working for self	Yes	4	1	0.0296248	3	3	4	Yes	No					No					No
Yes	bemoc	1	Primary Care Facility	Rural	Yes, consent given	1	17.04.	21	young women (<22)	Maried	Married	Angoni	Christian	PSLC and equivalent	Some formal education	Yes	Working on own farm	Working for self	No		0	2		Angoni	Christian	Some Formal Education	Yes	Working on own farm	Working for self	Yes	4	1	-0.114668	3	3	2	No
Yes	bemoc	1	Primary Care Facility	Rural	Yes, consent given	1	20.04.	17	young women (<22)	Not married	Unmarried	Angoni	Christian	No formal education	No Formal Education	Yes	Student	Not working	No		0	2	Mother/ Father	Angoni	Christian	No formal education	Yes	Working on own farm	Working for self	Yes	9	4	-0.37697	3	2	1	No
Yes	bemoc	1	Primary Care Facility	Rural	Yes, consent given	1	24.04.	25	middle aged women (22-29 yrs)	Maried	Married	Achewa	Christian	MSCE and equivalent	Some formal education	Yes	Working on own farm	Working for self	No		0	2		Achewa	Christian	No formal education	Yes	Working on own farm	Working for self	Yes	2	1	1.76587	5	4	2	Yes	Yes	Yes	Immediately		1	No					No
No	bemoc	0	Primary Care Facility	Rural	Yes, consent given	1	23.04.	22	middle aged women (22-29 yrs)	Maried	Married	Achewa	Christian	No formal education	No Formal Education	Yes	Working on own farm	Working for self	No		0	2		Achewa	Christian	Some Formal Education	Yes	Working in own business	Working for self	Yes	4	1	0.0437647	3	3	2	No
No	bemoc	0	Primary Care Facility	Rural	Yes, consent given	1	13.04.	23	middle aged women (22-29 yrs)	Maried	Married	Angoni	Christian	No formal education	No Formal Education	Yes	Domestic work / housewife	Not working	No		0	2		Angoni	Christian	Some Formal Education	Yes	Working in own business	Working for self	Yes	5	1	-1.41424	2	1	2	Yes	Yes	No				No					No
Yes	bemoc	1	Primary Care Facility	Rural	Yes, consent given	1	22.04.	21	young women (<22)	Maried	Married	Other	Non Christian	No formal education	No Formal Education	No	Day labourer / casual labourer / odd jobber (farm and non-farm)	Working for others	No		0	2		Ayao	Non Christian	Some Formal Education	Yes	Working in own business	Working for self	Yes	4	1	3.74959	5	4	2	Yes	Yes	Yes	0		60	No					No
Yes	cemoc	1	Secindary Care Facility	Urban	Yes, consent given	1	11.04.	26	middle aged women (22-29 yrs)	Maried	Married	Achewa	Christian	MSCE and equivalent	Some formal education	Yes	Working in own business	Working for self	Yes	20000	0	2		Achewa	Christian	Some Formal Education	Yes	NGO	Working for others	Yes	10	4	4.51642	5	4	2	No
Yes	bemoc	1	Primary Care Facility	Rural	Yes, consent given	1	17.04.	28	middle aged women (22-29 yrs)	Maried	Married	Other	Christian	PSLC and equivalent	Some formal education	Yes	Domestic work / housewife	Not working	No		0	2		Asena	Christian	Some Formal Education	Yes	Working on own farm	Working for self	Yes	7	1	-0.978659	2	2	5	Yes	No					No					No
Yes	bemoc	1	Primary Care Facility	Rural	Yes, consent given	1	13.04.	39	old women (>=30)	Maried	Married	Other	Christian	No formal education	No Formal Education	No	Working on own farm	Working for self	No		0	2		Alomwe	Christian	No formal education	No	Working on own farm	Working for self	Yes	6	1	-2.21039	1	1	7	No
Yes	cemoc	1	Secindary Care Facility	Rural	Yes, consent given	1	11.04.	18	young women (<22)	Maried	Married	Angoni	Christian	No formal education	No Formal Education	Yes	Working on own farm	Working for self	No		0	2		Angoni	Christian	No formal education	Yes	Working in own business	Working for self	Yes	2	1	-0.895269	2	2	6	Yes	No					No					No
No	bemoc	0	Primary Care Facility	Rural	Yes, consent given	1	17.04.	18	young women (<22)	Maried	Married	Achewa	Christian	No formal education	No Formal Education	Yes	Domestic work / housewife	Not working	No		0	2		Achewa	Christian	Some Formal Education	Yes	Day labourer / casual labourer / odd jobber (farm and non-farm)	Working for others	Yes	3	1	-1.96885	1	1	1	No
Yes	bemoc	1	Primary Care Facility	Rural	Yes, consent given	1	18.04.	18	young women (<22)	Maried	Married	Other	Christian	PSLC and equivalent	Some formal education	Yes	Working on own farm	Working for self	No		0	2		Ayao	Christian	Some Formal Education	Yes	Working on own farm	Working for self	Yes	3	1	-1.0962	2	2	1	Yes	No					No					No
Yes	bemoc	1	Primary Care Facility	Rural	Yes, consent given	1	24.04.	23	middle aged women (22-29 yrs)	Not married	Unmarried	Achewa	Christian	No formal education	No Formal Education	No	Domestic work / housewife	Not working	No		I am	1								Yes	6	3	-2.51613	1	1	3	Yes	Yes	Yes	0		60	No					No
Yes	bemoc	1	Primary Care Facility	Rural	Yes, consent given	1	17.04.	21	young women (<22)	Maried	Married	Achewa	Christian	No formal education	No Formal Education	Yes	Working on own farm	Working for self	No		0	2		Achewa	Christian	Some Formal Education	Yes	Working on own farm	Working for self	Yes	3	1	-1.30018	2	1	2	Yes	No					No					No
No	bemoc	0	Primary Care Facility	Rural	Yes, consent given	1	24.04.	36	old women (>=30)	Maried	Married	Achewa	Christian	PSLC and equivalent	Some formal education	Yes	Working on own farm	Working for self	Yes	1500	0	2		Achewa	Christian	Some Formal Education	Yes	Day labourer / casual labourer / odd jobber (farm and non-farm)	Working for others	Yes	8	1	-0.547577	3	2	7	No
Yes	cemoc	1	Secindary Care Facility	Urban	Yes, consent given	1	12.04.	17	young women (<22)	Maried	Married	Angoni	Christian	No formal education	No Formal Education	No	Working on own farm	Working for self	No		0	2		Angoni	Christian	No formal education	No	Working on own farm	Working for self	Yes	2	1	-1.03389	2	2	2	Yes	No					No					No
No	bemoc	0	Primary Care Facility	Rural	Yes, consent given	1	18.04.	38	old women (>=30)	Maried	Married	Achewa	Christian	No formal education	No Formal Education	Yes	Working on own farm	Working for self	No		0	2		Achewa	Christian	Some Formal Education	Yes	Working in own business	Working for self	Yes	8	2	2.57322	5	4	8	Yes	Yes	No				No					No
Yes	bemoc	1	Primary Care Facility	Rural	Yes, consent given	1	18.04.	28	middle aged women (22-29 yrs)	Maried	Married	Other	Christian	No formal education	No Formal Education	Yes	Working on own farm	Working for self	No		0	2		Alomwe	Christian	No formal education	Yes	Working on own farm	Working for self	Yes	4	1	2.15812	5	4	4	Yes	Yes	Yes	0		7	No					No
Yes	cemoc	1	Secindary Care Facility	Rural	Yes, consent given	1	13.04.	22	middle aged women (22-29 yrs)	Maried	Married	Angoni	Christian	No formal education	No Formal Education	No	Working on own farm	Working for self	No		0	2		Angoni	Christian	Some Formal Education	Yes	Working in own business	Working for self	Yes	7	1	-1.81993	1	1	5	Yes	No					No					No
No	bemoc	0	Primary Care Facility	Rural	Yes, consent given	1	18.04.	22	middle aged women (22-29 yrs)	Maried	Married	Angoni	Christian	No formal education	No Formal Education	No	Working on own farm	Working for self	Yes	23000	0	2		Angoni	Christian	Some Formal Education	Yes	Working in own business	Working for self	Yes	2	1	-1.60246	1	1	3	Yes	No					No					No
No	bemoc	0	Primary Care Facility	Rural	Yes, consent given	1	12.04.	25	middle aged women (22-29 yrs)	Maried	Married	Achewa	Christian	PSLC and equivalent	Some formal education	No	Working on own farm	Working for self	No		0	2		Achewa	Christian	Some Formal Education	Yes	Working in own business	Working for self	Yes	4	1	-1.12175	2	2	2	Yes	No					No					No
Yes	cemoc	1	Secindary Care Facility	Urban	Yes, consent given	1	11.04.	25	middle aged women (22-29 yrs)	Maried	Married	Other	Christian	MSCE and equivalent	Some formal education	Yes	Domestic work / housewife	Not working	No		0	2		Angoni	Christian	Some Formal Education	Yes	Day labourer / casual labourer / odd jobber (farm and non-farm)	Working for others	Yes	4	1	3.92893	5	4	2	Yes	No					No					No
Yes	cemoc	1	Secindary Care Facility	Rural	Yes, consent given	1	11.04.	21	young women (<22)	Maried	Married	Angoni	Christian	MSCE and equivalent	Some formal education	Yes	Domestic work / housewife	Not working	No		0	2		Achewa	Christian	Some Formal Education	Yes	Working in own business	Working for self	Yes	3	1	-1.75486	1	1	1	Yes	Yes	Yes	Immediately		0	No					No
Yes	cemoc	1	Secindary Care Facility	Rural	Yes, consent given	1	11.04.	20	young women (<22)	Maried	Married	Angoni	Christian	PSLC and equivalent	Some formal education	Yes	Domestic work / housewife	Not working	No		0	2		Angoni	Christian	Some Formal Education	Yes	Working in own business	Working for self	Yes	3	1	-0.117323	3	3	1	Yes	Yes	Yes	0		15	No					No
No	bemoc	0	Primary Care Facility	Rural	Yes, consent given	1	19.04.	22	middle aged women (22-29 yrs)	Maried	Married	Other	Non Christian	PSLC and equivalent	Some formal education	Yes	Working on own farm	Working for self	No		0	2		Ayao	Non Christian	Some Formal Education	Yes	Working on own farm	Working for self	Yes	5	1	-1.36653	2	1	3	No
No	bemoc	0	Primary Care Facility	Rural	Yes, consent given	1	23.04.	19	young women (<22)	Maried	Married	Achewa	Christian	No formal education	No Formal Education	No	Working on own farm	Working for self	Yes	8050	0	2		Achewa	Christian	No formal education	No	Working on own farm	Working for self	Yes	3	1	0.277618	4	3	1	Yes	No					No					No
Yes	cemoc	1	Secindary Care Facility	Rural	Yes, consent given	1	11.04.	21	young women (<22)	Maried	Married	Achewa	Christian	PSLC and equivalent	Some formal education	Yes	Working on own farm	Working for self	Yes	1000	0	2		Angoni	Christian	Some Formal Education	Yes	Working on own farm	Working for self	Yes	4	1	-1.24184	2	2	2	No
Yes	cemoc	1	Secindary Care Facility	Urban	Yes, consent given	1	26.04.	23	middle aged women (22-29 yrs)	Maried	Married	Other	Christian	MSCE and equivalent	Some formal education	Yes	Domestic work / housewife	Not working	No		0	2		Achewa	Christian	Some Formal Education	Yes	Working in own business	Working for self	Yes	3	1	3.345	5	4	1	No
No	bemoc	0	Primary Care Facility	Rural	Yes, consent given	1	12.04.	30	old women (>=30)	Not married	Unmarried	Achewa	Non Christian	No formal education	No Formal Education	No	Working on own farm	Working for self	Yes	1500	I am	1								Yes	5	1	-1.57382	1	1	4	Yes	No					No					No
Yes	cemoc	1	Secindary Care Facility	Rural	Yes, consent given	1	19.04.	30	old women (>=30)	Maried	Married	Achewa	Christian	PSLC and equivalent	Some formal education	Yes	Working on own farm	Working for self	Yes	17000	0	2		Achewa	Christian	Some Formal Education	Yes	Working on own farm	Working for self	Yes	6	1	0.110285	4	3	4	Yes	No					Yes	Yes	Immediately		0	No
Yes	bemoc	1	Primary Care Facility	Rural	Yes, consent given	1	24.04.	20	young women (<22)	Maried	Married	Achewa	Christian	No formal education	No Formal Education	No	Working on own farm	Working for self	No		0	2		Achewa	Christian	No formal education	No	Working on own farm	Working for self	Yes	3	1	-0.663716	3	2	1	Yes	Yes	Yes	0		3	No					No
No	bemoc	0	Primary Care Facility	Rural	Yes, consent given	1	11.04.	21	young women (<22)	Maried	Married	Angoni	Christian	JCE and equivalent	Some formal education	Yes	Working on own farm	Working for self	No		0	2		Angoni	Christian	Some Formal Education	Yes	Working on own farm	Working for self	Yes	4	1	-1.35317	2	1	2	Yes	No					No					No
Yes	cemoc	1	Secindary Care Facility	Urban	Yes, consent given	1	11.04.	33	old women (>=30)	Maried	Married	Angoni	Christian	PSLC and equivalent	Some formal education	Yes	Domestic work / housewife	Not working	No		0	2		Achewa	Christian	Some Formal Education	Yes	Civil servant	Working for others	Yes	7	1	3.5715	5	4	5	Yes	Yes	Yes	Immediately		60	No					No
No	bemoc	0	Primary Care Facility	Rural	Yes, consent given	1	19.04.	40	old women (>=30)	Not married	Unmarried	Achewa	Christian	No formal education	No Formal Education	No	Working on own farm	Working for self	No		I am	1								Yes	6	1	-2.01182	1	1	6	Yes	Yes	Yes	Immediately		7	No					No
No	bemoc	0	Primary Care Facility	Rural	Yes, consent given	1	12.04.	35	old women (>=30)	Maried	Married	Other	Christian	No formal education	No Formal Education	Yes	Working on own farm	Working for self	No		0	2		Achewa	Christian	No formal education	Yes	Working on own farm	Working for self	Yes	7	1	0.770578	4	3	6	Yes	Yes	No				No					No
Yes	bemoc	1	Primary Care Facility	Rural	Yes, consent given	1	25.04.	34	old women (>=30)	Maried	Married	Achewa	Christian	PSLC and equivalent	Some formal education	Yes	Working on own farm	Working for self	No		0	2		Achewa	Non Christian	Some Formal Education	Yes	Working on own farm	Working for self	Yes	6	1	-0.195463	3	3	5	Yes	Yes	Yes	0		7	No					No
No	bemoc	0	Primary Care Facility	Rural	Yes, consent given	1	17.04.	26	middle aged women (22-29 yrs)	Maried	Married	Angoni	Christian	MSCE and equivalent	Some formal education	Yes	Domestic work / housewife	Not working	No		0	2		Achewa	Christian	Some Formal Education	Yes	Civil servant	Working for others	Yes	3	2	1.38597	5	4	1	Yes	No					No					No
Yes	bemoc	1	Primary Care Facility	Rural	Yes, consent given	1	13.04.	19	young women (<22)	Maried	Married	Angoni	Christian	No formal education	No Formal Education	No	Working on own farm	Working for self	Yes	1000	0	2		Angoni	Christian	Some Formal Education	Yes	Working on own farm	Working for self	Yes	2	1	-0.492865	3	2	2	No
Yes	cemoc	1	Secindary Care Facility	Urban	Yes, consent given	1	26.04.	25	middle aged women (22-29 yrs)	Maried	Married	Achewa	Christian	JCE and equivalent	Some formal education	Yes	Domestic work / housewife	Not working	No		0	2		Achewa	Christian	Some Formal Education	Yes	Civil servant	Working for others	Yes	4	1	3.63042	5	4	2	No
Yes	bemoc	1	Primary Care Facility	Rural	Yes, consent given	1	24.04.	25	middle aged women (22-29 yrs)	Maried	Married	Achewa	Christian	No formal education	No Formal Education	No	Working on own farm	Working for self	No		0	2		Achewa	Non Christian	No formal education	No	Working on own farm	Working for self	Yes	5	1	-2.10174	1	1	3	Yes	No					No					No
Yes	cemoc	1	Secindary Care Facility	Rural	Yes, consent given	1	11.04.	41	old women (>=30)	Maried	Married	Angoni	Christian	JCE and equivalent	Some formal education	Yes	Civil servant	Working for others	Yes	36000	0	2		Angoni	Christian	No formal education	Yes	Working on own farm	Working for self	No, I am the breadwinner	8	1	1.95744	5	4	7	Yes	No					No					Yes	Yes
No	cemoc	0	Primary Care Facility	Rural	Yes, consent given	1	18.04.	32	old women (>=30)	Maried	Married	Achewa	Christian	No formal education	No Formal Education	Yes	Working on own farm	Working for self	No		0	2		Achewa	Christian	Some Formal Education	Yes	Working in own business	Working for self	Yes	5	1	-0.293693	3	3	5	Yes	No					No					No
Yes	cemoc	1	Secindary Care Facility	Rural	Yes, consent given	1	26.04.	16	young women (<22)	Not married	Unmarried	Angoni	Christian	JCE and equivalent	Some formal education	Yes	Working regularly in business of another person	Working for others	Yes	6000	0	2	Mother/ Father	Achewa	Christian	No formal education	Yes	Working on own farm	Working for self	Yes	11	5	2.20965	5	4	1	No
No	bemoc	0	Primary Care Facility	Rural	Yes, consent given	1	18.04.	37	old women (>=30)	Not married	Unmarried	Angoni	Christian	PSLC and equivalent	Some formal education	Yes	Working on own farm	Working for self	No		I am	1								No, I am the breadwinner	4	1	4.49288	5	4	6	No
No	bemoc	0	Primary Care Facility	Rural	Yes, consent given	1	23.04.	21	young women (<22)	Maried	Married	Achewa	Christian	PSLC and equivalent	Some formal education	Yes	Working on own farm	Working for self	Yes	1500	0	2		Achewa	Christian	Some Formal Education	Yes	Working on own farm	Working for self	Yes	3	1	-0.741483	2	2	2	Yes	Yes	No				No					No
Yes	bemoc	1	Primary Care Facility	Rural	Yes, consent given	1	17.04.	35	old women (>=30)	Maried	Married	Other	Christian	PSLC and equivalent	Some formal education	No	Working on own farm	Working for self	No		0	2		Alomwe	Christian	Some Formal Education	Yes	Working on own farm	Working for self	Yes	8	2	-0.395763	3	2	6	Yes	Yes	Yes	Immediately		7	No					No
Yes	bemoc	1	Primary Care Facility	Rural	Yes, consent given	1	17.04.	37	old women (>=30)	Maried	Married	Achewa	Christian	No formal education	No Formal Education	No	Working on own farm	Working for self	Yes	3000	0	2		Achewa	Christian	Some Formal Education	Yes	Working on own farm	Working for self	Yes	5	1	1.3744	5	4	6	Yes	Yes	Yes	0		7	No					No
Yes	cemoc	1	Secindary Care Facility	Rural	Yes, consent given	1	26.04.	28	middle aged women (22-29 yrs)	Not married	Unmarried	Angoni	Christian	No formal education	No Formal Education	No	Working on own farm	Working for self	Yes	2000	I am	1								Yes	3	1	-2.07177	1	1	5	Yes	No					No					No
Yes	bemoc	1	Primary Care Facility	Rural	Yes, consent given	1	12.04.	20	young women (<22)	Maried	Married	Achewa	Christian	No formal education	No Formal Education	No	Domestic work / housewife	Not working	No		0	2		Achewa	Christian	No formal education	No	Working in own business	Working for self	Yes	4	1	-1.47098	2	1	2	Yes	No					No					No
Yes	cemoc	1	Secindary Care Facility	Rural	Yes, consent given	1	13.04.	36	old women (>=30)	Not married	Unmarried	Angoni	Christian	PSLC and equivalent	Some formal education	Yes	Day labourer / casual labourer / odd jobber (farm and non-farm)	Working for others	Yes	3600	I am	1								Yes	6	1	-1.12883	2	2	6	No
Yes	bemoc	1	Primary Care Facility	Rural	Yes, consent given	1	23.04.	20	young women (<22)	Maried	Married	Other	Christian	PSLC and equivalent	Some formal education	Yes	Working on own farm	Working for self	No		0	2		Alomwe	Christian	Some Formal Education	Yes	Working on own farm	Working for self	Yes	4	1	-0.60945	3	2	2	Yes	Yes	Yes	Immediately		3	No					No
No	bemoc	0	Primary Care Facility	Rural	Yes, consent given	1	17.04.	35	old women (>=30)	Not married	Unmarried	Angoni	Non Christian	No formal education	No Formal Education	No	Day labourer / casual labourer / odd jobber (farm and non-farm)	Working for others	No		I am	1								Yes	5	1	-2.26275	1	1	7	No
No	bemoc	0	Primary Care Facility	Rural	Yes, consent given	1	17.04.	20	young women (<22)	Maried	Married	Angoni	Christian	JCE and equivalent	Some formal education	Yes	Domestic work / housewife	Not working	Yes	700	I am	1								Yes	3	1	-1.81993	1	1	2	Yes	Yes	Yes	Immediately		0	No					No
No	bemoc	0	Primary Care Facility	Rural	Yes, consent given	1	15.04.	22	middle aged women (22-29 yrs)	Maried	Married	Angoni	Christian	PSLC and equivalent	Some formal education	Yes	Unemployed	Not working	No		0	2		Alomwe	Christian	Some Formal Education	Yes	Working on own farm	Working for self	Yes	5	1	-1.4222	2	1	3	Yes	No					No					No
Yes	bemoc	1	Primary Care Facility	Rural	Yes, consent given	1	16.04.	30	old women (>=30)	Maried	Married	Other	Non Christian	No formal education	No Formal Education	No	Working on own farm	Working for self	No		0	2		Ayao	Non Christian	No formal education	Yes	Working on own farm	Working for self	Yes	7	1	-1.52665	1	1	7	No
Yes	cemoc	1	Secindary Care Facility	Rural	Yes, consent given	1	13.04.	28	middle aged women (22-29 yrs)	Maried	Married	Angoni	Christian	JCE and equivalent	Some formal education	Yes	Working in own business	Working for self	Yes	30000	0	2		Angoni	Christian	Some Formal Education	Yes	Working in own business	Working for self	Yes	6	2	2.98487	5	4	3	Yes	Yes	Yes	0		4	No					No
Yes	cemoc	1	Secindary Care Facility	Rural	Yes, consent given	1	12.04.	15	young women (<22)	Not married	Unmarried	Angoni	Christian	No formal education	No Formal Education	No	Working on own farm	Working for self	No		0	2	Mother/ Father	Angoni	Christian	No formal education	No	Working on own farm	Working for self	Yes	5	2	-1.12012	2	2	1	No
No	bemoc	0	Primary Care Facility	Rural	Yes, consent given	1	17.04.	23	middle aged women (22-29 yrs)	Not married	Unmarried	Angoni	Christian	No formal education	No Formal Education	No	Working on own farm	Working for self	Yes	2000	I am	1								Yes	3	1	-2.54456	1	1	2	No
Yes	bemoc	1	Primary Care Facility	Rural	Yes, consent given	1	24.04.	16	young women (<22)	Maried	Married	Achewa	Christian	No formal education	No Formal Education	No	Domestic work / housewife	Not working	No		0	2		Achewa	Christian	Some Formal Education	Yes	Working on own farm	Working for self	Yes	3	1	-0.925857	2	2	1	Yes	Yes	Yes	0		60	No					No
No	bemoc	0	Primary Care Facility	Rural	Yes, consent given	1	19.04.	17	young women (<22)	Not married	Unmarried	Angoni	Christian	PSLC and equivalent	Some formal education	Yes	Unemployed	Not working	No		0	2	Mother/ Father	Angoni	Christian	Some Formal Education	Yes	Unemployed	Not working	Yes	6	2	4.31301	5	4	1	Yes	No					No					No
Yes	cemoc	1	Secindary Care Facility	Urban	Yes, consent given	1	26.04.	20	young women (<22)	Maried	Married	Angoni	Christian	PSLC and equivalent	Some formal education	Yes	Domestic work / housewife	Not working	Yes	50000	0	2		Angoni	Christian	Some Formal Education	Yes	Working in own business	Working for self	Yes	3	1	3.03814	5	4	2	Yes	No					No					No
No	bemoc	0	Primary Care Facility	Rural	Yes, consent given	1	12.04.	36	old women (>=30)	Maried	Married	Achewa	Christian	PSLC and equivalent	Some formal education	Yes	Working on own farm	Working for self	No		0	2		Achewa	Christian	Some Formal Education	Yes	Working in own business	Working for self	Yes	7	1	4.82807	5	4	6	No
No	cemoc	0	Primary Care Facility	Rural	Yes, consent given	1	18.04.	21	young women (<22)	Not married	Unmarried	Achewa	Christian	PSLC and equivalent	Some formal education	Yes	Working on own farm	Working for self	No		I am	1								Yes	2	1	-1.21065	2	2	2	Yes	No					No					No
Yes	bemoc	1	Primary Care Facility	Rural	Yes, consent given	1	16.04.	27	middle aged women (22-29 yrs)	Maried	Married	Angoni	Christian	MSCE and equivalent	Some formal education	Yes	Working on own farm	Working for self	Yes	15000	0	2		Achewa	Christian	No formal education	Yes	Working on own farm	Working for self	Yes	6	2	-0.455988	3	2	2	Yes	No					No					Yes	Yes
No	bemoc	0	Primary Care Facility	Rural	Yes, consent given	1	15.04.	23	middle aged women (22-29 yrs)	Maried	Married	Other	Christian	PSLC and equivalent	Some formal education	Yes	Working in own business	Working for self	Yes	2000	0	2		Alomwe	Christian	Some Formal Education	Yes	Working on own farm	Working for self	Yes	5	1	0.948477	4	3	3	Yes	No					No					No
Yes	bemoc	1	Primary Care Facility	Rural	Yes, consent given	1	25.04.	32	old women (>=30)	Maried	Married	Achewa	Christian	PSLC and equivalent	Some formal education	Yes	Working on own farm	Working for self	No		0	2		Achewa	Christian	Some Formal Education	Yes	Working in own business	Working for self	Yes	6	2	4.18123	5	4	5	Yes	Yes	Yes	Immediately		1	No					Yes	Yes
No	bemoc	0	Primary Care Facility	Rural	Yes, consent given	1	13.04.	19	young women (<22)	Not married	Unmarried	Angoni	Christian	No formal education	No Formal Education	No	Day labourer / casual labourer / odd jobber (farm and non-farm)	Working for others	Yes	1000	I am	1								Yes	2	1	-1.75517	1	1	1	Yes	No					No					No
No	bemoc	0	Primary Care Facility	Rural	Yes, consent given	1	24.04.	27	middle aged women (22-29 yrs)	Maried	Married	Achewa	Christian	JCE and equivalent	Some formal education	Yes	Working on own farm	Working for self	No		0	2		Achewa	Christian	Some Formal Education	Yes	Civil servant	Working for others	Yes	5	1	1.7735	5	4	2	Yes	No					No					No
No	bemoc	0	Primary Care Facility	Rural	Yes, consent given	1	11.04.	18	young women (<22)	Maried	Married	Achewa	Christian	No formal education	No Formal Education	No	Working on own farm	Working for self	No		0	2		Achewa	Christian	Some Formal Education	Yes	Working on own farm	Working for self	Yes	3	1	-1.2047	2	2	2	Yes	Yes	No				No					No
Yes	bemoc	1	Primary Care Facility	Rural	Yes, consent given	1	16.04.	20	young women (<22)	Maried	Married	Other	Non Christian	No formal education	No Formal Education	No	Working on own farm	Working for self	Yes	2000	0	2		Ayao	Non Christian	No formal education	No	Working on own farm	Working for self	Yes	3	1	-0.158392	3	3	2	Yes	No					No					No
No	bemoc	0	Primary Care Facility	Rural	Yes, consent given	1	16.04.	23	middle aged women (22-29 yrs)	Maried	Married	Other	Christian	PSLC and equivalent	Some formal education	Yes	Working on own farm	Working for self	Yes	4000	0	2		Alomwe	Christian	Some Formal Education	Yes	Working in own business	Working for self	Yes	4	1	-0.377246	3	2	3	No
Yes	bemoc	1	Primary Care Facility	Rural	Yes, consent given	1	16.04.	19	young women (<22)	Not married	Unmarried	Other	Non Christian	No formal education	No Formal Education	No	Working on own farm	Working for self	No		0	2	Grandmother / grandfather	Ayao	Non Christian	No formal education	No	Working on own farm	Working for self	Yes	4	1	-2.09357	1	1	1	Yes	Yes	Yes	0		3	No					No
No	bemoc	0	Primary Care Facility	Rural	Yes, consent given	1	12.04.	23	middle aged women (22-29 yrs)	Maried	Married	Other	Christian	No formal education	No Formal Education	No	Domestic work / housewife	Not working	No		0	2		Angoni	Christian	Some Formal Education	Yes	Working in own business	Working for self	Yes	5	1	-0.544385	3	2	3	Yes	No					No					No
Yes	bemoc	1	Primary Care Facility	Rural	Yes, consent given	1	13.04.	27	middle aged women (22-29 yrs)	Maried	Married	Other	Christian	PSLC and equivalent	Some formal education	Yes	Working on own farm	Working for self	No		0	2		Alomwe	Christian	Some Formal Education	Yes	Working on own farm	Working for self	Yes	6	1	-1.51662	1	1	4	Yes	No					No					No
No	bemoc	0	Primary Care Facility	Rural	Yes, consent given	1	13.04.	28	middle aged women (22-29 yrs)	Maried	Married	Angoni	Christian	No formal education	No Formal Education	Yes	Working on own farm	Working for self	No		0	2		Angoni	Christian	No formal education	Yes	Working on own farm	Working for self	Yes	6	1	-0.0383224	3	3	6	Yes	Yes	Yes	Immediately		2	No					Yes	Yes
Yes	bemoc	1	Primary Care Facility	Rural	Yes, consent given	1	19.04.	30	old women (>=30)	Maried	Married	Other	Christian	No formal education	No Formal Education	No	Domestic work / housewife	Not working	No		0	2		Ayao	Non Christian	No formal education	No	Working on own farm	Working for self	Yes	8	1	0.0272034	3	3	9	Yes	No					No					No
No	bemoc	0	Primary Care Facility	Rural	Yes, consent given	1	17.04.	19	young women (<22)	Maried	Married	Other	Christian	No formal education	No Formal Education	Yes	Domestic work / housewife	Not working	No		0	2		Asena	Christian	No formal education	No	Working in own business	Working for self	Yes	4	1	-0.655474	3	2	2	No
Yes	cemoc	1	Secindary Care Facility	Rural	Yes, consent given	1	11.04.	35	old women (>=30)	Maried	Married	Angoni	Christian	PSLC and equivalent	Some formal education	Yes	Working on own farm	Working for self	Yes	50000	0	2		Angoni	Christian	No formal education	Yes	Working on own farm	Working for self	Yes	3	1	-1.14282	2	2	5	Yes	Yes	Yes	0		30	No					No
No	bemoc	0	Primary Care Facility	Rural	Yes, consent given	1	19.04.	24	middle aged women (22-29 yrs)	Maried	Married	Angoni	Christian	No formal education	No Formal Education	Yes	Working on own farm	Working for self	No		0	2		Angoni	Christian	No formal education	Yes	Other public service	Working for others	Yes	4	1	-1.66904	1	1	4	Yes	No					No					No
Yes	bemoc	1	Primary Care Facility	Rural	Yes, consent given	1	25.04.	27	middle aged women (22-29 yrs)	Maried	Married	Achewa	Christian	No formal education	No Formal Education	No	Working on own farm	Working for self	No		0	2		Achewa	Christian	No formal education	Yes	Working on own farm	Working for self	Yes	4	1	-0.178805	3	3	2	Yes	No					No					No
Yes	cemoc	1	Secindary Care Facility	Rural	Yes, consent given	1	11.04.	31	old women (>=30)	Maried	Married	Angoni	Christian	PSLC and equivalent	Some formal education	Yes	Working on own farm	Working for self	Yes	11000	0	2		Angoni	Christian	Some Formal Education	Yes	NGO	Working for others	Yes	7	1	3.4187	5	4	5	No
Yes	cemoc	1	Secindary Care Facility	Rural	Yes, consent given	1	26.04.	20	young women (<22)	Maried	Married	Other	Christian	MSCE and equivalent	Some formal education	Yes	Working on own farm	Working for self	No		0	2		Other	Christian	Some Formal Education	Yes	Working on own farm	Working for self	Yes	3	1	-0.277958	3	3	1	Yes	Yes	No				No					No
Yes	cemoc	1	Secindary Care Facility	Urban	Yes, consent given	1	26.04.	32	old women (>=30)	Maried	Married	Other	Non Christian	No formal education	No Formal Education	No	Working in own business	Working for self	No		0	2		Ayao	Non Christian	Some Formal Education	No	Working in own business	Working for self	Yes	6	1	-0.494154	3	2	5	Yes	Yes	No				No					No
No	bemoc	0	Primary Care Facility	Rural	Yes, consent given	1	11.04.	31	old women (>=30)	Maried	Married	Achewa	Christian	MSCE and equivalent	Some formal education	Yes	Domestic work / housewife	Not working	No		0	2		Other	Christian	Some Formal Education	Yes	Working in own business	Working for self	Yes	4	1	0.742639	4	3	2	Yes	Yes	Yes	Immediately	Waited for ANC visit	7	No					No
No	bemoc	0	Primary Care Facility	Rural	Yes, consent given	1	18.04.	20	young women (<22)	Maried	Married	Achewa	Christian	PSLC and equivalent	Some formal education	Yes	Working on own farm	Working for self	No		0	2		Achewa	Christian	No formal education	No	Working on own farm	Working for self	Yes	3	1	-1.52335	1	1	1	No
No	bemoc	0	Primary Care Facility	Rural	Yes, consent given	1	12.04.	25.3728	middle aged women (22-29 yrs)	Maried	Married	Other	Non Christian	JCE and equivalent	Some formal education	Yes	Working on own farm	Working for self	No		0	2		Angoni	Christian	Some Formal Education	Yes	Working in own business	Working for self	Yes	2	2	-0.260013	3	3	3	Yes	No					No					No
Yes	bemoc	1	Primary Care Facility	Rural	Yes, consent given	1	25.04.	31	old women (>=30)	Maried	Married	Achewa	Christian	PSLC and equivalent	Some formal education	Yes	Working on own farm	Working for self	Yes	3000	0	2		Achewa	Christian	Some Formal Education	Yes	Working on own farm	Working for self	No, I am the breadwinner	7	1	-0.874595	2	2	5	Yes	No					No					No
Yes	bemoc	1	Primary Care Facility	Rural	Yes, consent given	1	24.04.	20	young women (<22)	Maried	Married	Achewa	Christian	No formal education	No Formal Education	Yes	Domestic work / housewife	Not working	No		0	2		Achewa	Christian	No formal education	Yes	Working on own farm	Working for self	Yes	4	1	-0.105187	3	3	1	No
Yes	cemoc	1	Secindary Care Facility	Urban	Yes, consent given	1	26.04.	24	middle aged women (22-29 yrs)	Maried	Married	Achewa	Christian	JCE and equivalent	Some formal education	Yes	Working in own business	Working for self	Yes	108000	0	2		Achewa	Christian	Some Formal Education	Yes	Working regularly in business of another person	Working for others	Yes	3	1	3.44404	5	4	2	Yes	No					No					No
Yes	bemoc	1	Primary Care Facility	Rural	Yes, consent given	1	13.04.	18	young women (<22)	Maried	Married	Angoni	Christian	No formal education	No Formal Education	No	Working on own farm	Working for self	No		0	2		Angoni	Non Christian	Some Formal Education	Yes	Day labourer / casual labourer / odd jobber (farm and non-farm)	Working for others	Yes	3	1	-1.10037	2	2	1	Yes	Yes	Yes	Immediately		0	No					No
No	bemoc	0	Primary Care Facility	Rural	Yes, consent given	1	23.04.	27	middle aged women (22-29 yrs)	Maried	Married	Achewa	Christian	No formal education	No Formal Education	No	Working on own farm	Working for self	No		0	2		Achewa	Christian	Some Formal Education	Yes	Working on own farm	Working for self	Yes	4	1	-1.57739	1	1	4	Yes	No					No					No
No	bemoc	0	Primary Care Facility	Rural	Yes, consent given	1	19.04.	19	young women (<22)	Not married	Unmarried	Angoni	Christian	PSLC and equivalent	Some formal education	Yes	Unemployed	Not working	Yes	1500	0	2	Mother/ Father	Angoni	Christian	Some Formal Education	Yes	Working in own business	Working for self	Yes	8	3	6.32857	5	4	1	Yes	Yes	Yes	Immediately		1	No					No
Yes	cemoc	1	Secindary Care Facility	Urban	Yes, consent given	1	26.04.	25	middle aged women (22-29 yrs)	Maried	Married	Achewa	Christian	No formal education	No Formal Education	Yes	Unemployed	Not working	No		0	2		Achewa	Christian	No formal education	Yes	Working in own business	Working for self	Yes	4	1	-0.456201	3	2	4	No
No	cemoc	0	Primary Care Facility	Rural	Yes, consent given	1	18.04.	33	old women (>=30)	Maried	Married	Achewa	Christian	No formal education	No Formal Education	No	Working on own farm	Working for self	Yes	800	0	2		Achewa	Christian	Some Formal Education	Yes	Working on own farm	Working for self	Yes	6	1	0.129503	4	3	8	Yes	Yes	Yes	Immediately		5	No					No
No	bemoc	0	Primary Care Facility	Rural	Yes, consent given	1	24.04.	23	middle aged women (22-29 yrs)	Maried	Married	Achewa	Christian	JCE and equivalent	Some formal education	Yes	Working on own farm	Working for self	No		0	2		Achewa	Christian	Some Formal Education	Yes	Working on own farm	Working for self	Yes	4	1	-1.63588	1	1	2	Yes	Yes	No				No					No
Yes	cemoc	1	Secindary Care Facility	Rural	Yes, consent given	1	15.04.	33	old women (>=30)	Maried	Married	Achewa	Christian	PSLC and equivalent	Some formal education	Yes	Working on own farm	Working for self	No		0	2		Achewa	Christian	Some Formal Education	Yes	Working on own farm	Working for self	Yes	8	2	2.48629	5	4	4	Yes	Yes	Yes	Immediately		7	No					No
No	bemoc	0	Primary Care Facility	Rural	Yes, consent given	1	15.04.	16	young women (<22)	Maried	Married	Achewa	Christian	No formal education	No Formal Education	No	Working in own business	Working for self	No		0	2		Ayao	Non Christian	Some Formal Education	Yes	Working on own farm	Working for self	Yes	3	1	-1.96068	1	1	1	Yes	No					No					No
No	bemoc	0	Primary Care Facility	Rural	Yes, consent given	1	17.04.	22	middle aged women (22-29 yrs)	Maried	Married	Angoni	Christian	No formal education	No Formal Education	No	Working in own business	Working for self	Yes	5000	0	2		Achewa	Non Christian	No formal education	No	Working regularly in business of another person	Working for others	Yes	4	1	-2.122	1	1	2	No
No	bemoc	0	Primary Care Facility	Rural	Yes, consent given	1	12.04.	28	middle aged women (22-29 yrs)	Maried	Married	Angoni	Non Christian	No formal education	No Formal Education	No	Domestic work / housewife	Not working	No		0	2		Ayao	Non Christian	No formal education	No	Working on own farm	Working for self	Yes	7	1	0.64067	4	3	6	Yes	No					No					Yes	Yes
No	bemoc	0	Primary Care Facility	Rural	Yes, consent given	1	17.04.	30	old women (>=30)	Maried	Married	Angoni	Christian	PSLC and equivalent	Some formal education	Yes	Working on own farm	Working for self	Yes	1500	0	2		Alomwe	Christian	Some Formal Education	Yes	Working on own farm	Working for self	Yes	7	1	2.75896	5	4	5	Yes	Yes	Yes	Immediately	after 3 weeks and waiting fot thr next anc visit	21	No					No
No	bemoc	0	Primary Care Facility	Rural	Yes, consent given	1	16.04.	20	young women (<22)	Maried	Married	Other	Christian	MSCE and equivalent	Some formal education	Yes	Domestic work / housewife	Not working	No		0	2		Alomwe	Christian	Some Formal Education	Yes	Working in own business	Working for self	Yes	3	1	1.58967	5	4	1	Yes	No					No					No
Yes	bemoc	1	Primary Care Facility	Rural	Yes, consent given	1	17.04.	28	middle aged women (22-29 yrs)	Maried	Married	Angoni	Christian	PSLC and equivalent	Some formal education	Yes	Working on own farm	Working for self	No		0	2		Other	Christian	Some Formal Education	Yes	Working on own farm	Working for self	Yes	7	1	1.94776	5	4	4	Yes	No					No					No
Yes	cemoc	1	Secindary Care Facility	Urban	Yes, consent given	1	15.04.	28	middle aged women (22-29 yrs)	Maried	Married	Angoni	Christian	PSLC and equivalent	Some formal education	Yes	Unemployed	Not working	No		0	2		Alomwe	Christian	Some Formal Education	Yes	Unemployed	Not working	Yes	5	1	-1.377	2	1	3	Yes	Yes	No				No					No
Yes	bemoc	1	Primary Care Facility	Rural	Yes, consent given	1	25.04.	26	middle aged women (22-29 yrs)	Maried	Married	Achewa	Christian	No formal education	No Formal Education	Yes	Working on own farm	Working for self	No		0	2		Achewa	Christian	Some Formal Education	Yes	Working on own farm	Working for self	Yes	5	1	0.823786	4	3	4	Yes	No					No					No
No	bemoc	0	Primary Care Facility	Rural	Yes, consent given	1	17.04.	19	young women (<22)	Maried	Married	Angoni	Christian	PSLC and equivalent	Some formal education	Yes	Working on own farm	Working for self	Yes	2500	0	2		Asena	Christian	Some Formal Education	Yes	Working on own farm	Working for self	Yes	3	1	-0.314874	3	3	2	Yes	Yes	Yes	0		14	No					Yes	Yes
No	bemoc	0	Primary Care Facility	Rural	Yes, consent given	1	11.04.	27	middle aged women (22-29 yrs)	Maried	Married	Other	Christian	No formal education	No Formal Education	No	Working on own farm	Working for self	No		0	2		Alomwe	Christian	Some Formal Education	Yes	Working on own farm	Working for self	Yes	6	1	1.20743	4	4	4	No
No	bemoc	0	Primary Care Facility	Rural	Yes, consent given	1	12.04.	20	young women (<22)	Maried	Married	Other	Non Christian	No formal education	No Formal Education	No	Working on own farm	Working for self	No		0	2		Ayao	Non Christian	No formal education	Yes	Working on own farm	Working for self	Yes	3	1	-1.71488	1	1	1	Yes	Yes	No				No					No
Yes	bemoc	1	Primary Care Facility	Rural	Yes, consent given	1	18.04.	37	old women (>=30)	Maried	Married	Angoni	Christian	PSLC and equivalent	Some formal education	Yes	Working on own farm	Working for self	Yes	7200	0	2		Ayao	Non Christian	Some Formal Education	Yes	Working on own farm	Working for self	Yes	8	1	0.903381	4	3	6	Yes	Yes	Yes	Immediately	was waiting for anc visit date	7	No					No
No	bemoc	0	Primary Care Facility	Rural	Yes, consent given	1	11.04.	39	old women (>=30)	Maried	Married	Achewa	Christian	PSLC and equivalent	Some formal education	Yes	Working on own farm	Working for self	No		0	2		Achewa	Christian	Some Formal Education	Yes	Working on own farm	Working for self	Yes	5	1	2.33529	5	4	5	Yes	Yes	Yes	0		14	No					No
Yes	bemoc	1	Primary Care Facility	Rural	Yes, consent given	1	23.04.	22	middle aged women (22-29 yrs)	Not married	Unmarried	Achewa	Christian	PSLC and equivalent	Some formal education	Yes	Working in own business	Working for self	Yes	15000	I am	1								Yes	4	1	-1.07806	2	2	2	No
No	bemoc	0	Primary Care Facility	Rural	Yes, consent given	1	17.04.	19	young women (<22)	Maried	Married	Angoni	Christian	No formal education	No Formal Education	Yes	Day labourer / casual labourer / odd jobber (farm and non-farm)	Working for others	No		0	2		Angoni	Christian	Some Formal Education	Yes	Working in own business	Working for self	Yes	3	1	1.55372	5	4	1	No
Yes	cemoc	1	Secindary Care Facility	Urban	Yes, consent given	1	11.04.	29	middle aged women (22-29 yrs)	Maried	Married	Other	Christian	PSLC and equivalent	Some formal education	Yes	Domestic work / housewife	Not working	No		0	2		Ayao	Non Christian	No formal education	No	Working in own business	Working for self	Yes	4	1	1.75586	5	4	2	Yes	No					No					No
Yes	cemoc	1	Secindary Care Facility	Urban	Yes, consent given	1	26.04.	22	middle aged women (22-29 yrs)	Maried	Married	Achewa	Christian	MSCE and equivalent	Some formal education	Yes	Other public service	Working for others	Yes	1800	0	2		Achewa	Christian	Some Formal Education	Yes	Working in own business	Working for self	Yes	3	1	4.10348	5	4	2	Yes	Yes	Yes	Immediately		0	No					No
Yes	bemoc	1	Primary Care Facility	Rural	Yes, consent given	1	25.04.	32	old women (>=30)	Maried	Married	Achewa	Christian	No formal education	No Formal Education	Yes	Working on own farm	Working for self	No		0	2		Achewa	Christian	No formal education	No	Working on own farm	Working for self	Yes	6	1	-2.15044	1	1	5	Yes	No					No					No
No	cemoc	0	Primary Care Facility	Rural	Yes, consent given	1	19.04.	34	old women (>=30)	Maried	Married	Angoni	Christian	PSLC and equivalent	Some formal education	No	Working on own farm	Working for self	No		I am	1								Yes	8	1	-2.4123	1	1	6	No
Yes	cemoc	1	Secindary Care Facility	Rural	Yes, consent given	1	26.04.	26	middle aged women (22-29 yrs)	Maried	Married	Achewa	Christian	PSLC and equivalent	Some formal education	Yes	Working on own farm	Working for self	No		0	2		Angoni	Christian	No formal education	Yes	Working on own farm	Working for self	Yes	5	1	-0.277021	3	3	3	No
No	bemoc	0	Primary Care Facility	Rural	Yes, consent given	1	11.04.	25	middle aged women (22-29 yrs)	Maried	Married	Other	Christian	PSLC and equivalent	Some formal education	Yes	Domestic work / housewife	Not working	No		0	2		Achewa	Christian	Some Formal Education	Yes	Working on own farm	Working for self	Yes	4	1	0.18151	4	3	2	Yes	Yes	No				No					No
No	bemoc	0	Primary Care Facility	Rural	Yes, consent given	1	16.04.	19	young women (<22)	Maried	Married	Other	Christian	PSLC and equivalent	Some formal education	Yes	Working on own farm	Working for self	No		0	2		Alomwe	Christian	Some Formal Education	Yes	Working on own farm	Working for self	Yes	4	1	-0.771176	2	2	2	Yes	No					No					No
Yes	bemoc	1	Primary Care Facility	Rural	Yes, consent given	1	22.04.	22	middle aged women (22-29 yrs)	Maried	Married	Other	Non Christian	No formal education	No Formal Education	No	Domestic work / housewife	Not working	No		0	2		Ayao	Non Christian	Some Formal Education	Yes	Working on own farm	Working for self	Yes	5	1	-1.90952	1	1	3	No
No	bemoc	0	Primary Care Facility	Rural	Yes, consent given	1	23.04.	28	middle aged women (22-29 yrs)	Not married	Unmarried	Achewa	Non Christian	No formal education	No Formal Education	Yes	Working on own farm	Working for self	No		I am	1								Yes	6	1	-1.06989	2	2	5	Yes	No					No					No
Yes	cemoc	1	Secindary Care Facility	Rural	Yes, consent given	1	19.04.	35	old women (>=30)	Maried	Married	Achewa	Christian	No formal education	No Formal Education	No	Working on own farm	Working for self	No		0	2		Angoni	Christian	No formal education	Yes	Working on own farm	Working for self	Yes	4	1	-0.413821	3	2	6	Yes	No					No					No
No	bemoc	0	Primary Care Facility	Rural	Yes, consent given	1	19.04.	18	young women (<22)	Not married	Unmarried	Other	Christian	JCE and equivalent	Some formal education	Yes	Student	Not working	No		0	2	Grandmother / grandfather	Ayao	Christian	Some Formal Education	Yes	Working on own farm	Working for self	No, somebody else is the breadwinner	8	2	2.97696	5	4	1	Yes	No					No					No
Yes	cemoc	1	Secindary Care Facility	Urban	Yes, consent given	1	11.04.	36	old women (>=30)	Maried	Married	Angoni	Christian	PSLC and equivalent	Some formal education	Yes	Domestic work / housewife	Not working	No		0	2		Angoni	Christian	Some Formal Education	Yes	Day labourer / casual labourer / odd jobber (farm and non-farm)	Working for others	Yes	4	1	-0.732117	2	2	3	Yes	No					No					No
Yes	bemoc	1	Primary Care Facility	Rural	Yes, consent given	1	17.04.	18	young women (<22)	Maried	Married	Other	Christian	No formal education	No Formal Education	No	Working on own farm	Working for self	No		0	2		Alomwe	Christian	Some Formal Education	Yes	Working in own business	Working for self	Yes	2	1	-1.06427	2	2	1	No
No	bemoc	0	Primary Care Facility	Rural	Yes, consent given	1	19.04.	19	young women (<22)	Maried	Married	Other	Non Christian	PSLC and equivalent	Some formal education	Yes	Working on own farm	Working for self	No		0	2		Ayao	Non Christian	Some Formal Education	Yes	Working in own business	Working for self	Yes	4	1	-0.899053	2	2	2	Yes	No					No					No
No	bemoc	0	Primary Care Facility	Rural	Yes, consent given	1	19.04.	25	middle aged women (22-29 yrs)	Maried	Married	Angoni	Christian	PSLC and equivalent	Some formal education	Yes	Working on own farm	Working for self	No		0	2		Angoni	Christian	Some Formal Education	Yes	Working regularly on farm of another person	Working for others	Yes	5	1	-0.829798	2	2	3	Yes	No					No					No
No	bemoc	0	Primary Care Facility	Rural	Yes, consent given	1	19.04.	21	young women (<22)	Maried	Married	Other	Christian	No formal education	No Formal Education	Yes	Working on own farm	Working for self	No		0	2		Alomwe	Christian	Some Formal Education	Yes	Working in own business	Working for self	Yes	4	1	-1.21455	2	2	2	No
Yes	bemoc	1	Primary Care Facility	Rural	Yes, consent given	1	19.04.	28	middle aged women (22-29 yrs)	Maried	Married	Other	Christian	No formal education	No Formal Education	No	Domestic work / housewife	Not working	No		0	2		Ayao	Non Christian	Some Formal Education	Yes	Working in own business	Working for self	Yes	7	1	-2.03362	1	1	5	Yes	No					No					No
No	bemoc	0	Primary Care Facility	Rural	Yes, consent given	1	11.04.	17	young women (<22)	Maried	Married	Achewa	Christian	PSLC and equivalent	Some formal education	Yes	Working on own farm	Working for self	No		0	2		Achewa	Christian	Some Formal Education	Yes	Working on own farm	Working for self	Yes	3	1	-1.84223	1	1	1	Yes	Yes	Yes	Immediately		2	No					No
No	bemoc	0	Primary Care Facility	Rural	Yes, consent given	1	12.04.	21	young women (<22)	Not married	Unmarried	Achewa	Christian	No formal education	No Formal Education	No	Working on own farm	Working for self	No		0	2	Mother/ Father	Achewa	Christian	No formal education	No	Working on own farm	Working for self	Yes	9	2	0.488711	4	3	4	Yes	Yes	Yes	Immediately		3	No					No
No	bemoc	0	Primary Care Facility	Rural	Yes, consent given	1	17.04.	37	old women (>=30)	Maried	Married	Other	Christian	MSCE and equivalent	Some formal education	Yes	Working on own farm	Working for self	No		0	2		Angoni	Christian	Some Formal Education	Yes	Civil servant	Working for others	Yes	11	1	3.94832	5	4	8	Yes	No					No					No
No	bemoc	0	Primary Care Facility	Rural	Yes, consent given	1	11.04.	18	young women (<22)	Maried	Married	Achewa	Christian	PSLC and equivalent	Some formal education	Yes	Working on own farm	Working for self	No		0	2		Achewa	Christian	Some Formal Education	Yes	Working on own farm	Working for self	Yes	3	1	-0.448031	3	2	2	Yes	No					No					No
Yes	bemoc	1	Primary Care Facility	Rural	Yes, consent given	1	20.04.	35.7308	old women (>=30)	Maried	Married	Angoni	Christian	No formal education	No Formal Education	No	Working on own farm	Working for self	No		0	2		Angoni	Christian	No formal education	No	Working on own farm	Working for self	Yes	6	1	-2.25489	1	1	9	No
Yes	bemoc	1	Primary Care Facility	Rural	Yes, consent given	1	23.04.	34	old women (>=30)	Maried	Married	Achewa	Christian	JCE and equivalent	Some formal education	Yes	Working on own farm	Working for self	Yes	1000	0	2		Achewa	Christian	Some Formal Education	Yes	Working on own farm	Working for self	Yes	7	1	3.36149	5	4	6	Yes	No					No					No
Yes	cemoc	1	Secindary Care Facility	Urban	Yes, consent given	1	15.04.	31	old women (>=30)	Maried	Married	Achewa	Christian	MSCE and equivalent	Some formal education	Yes	Unemployed	Not working	No		0	2		Alomwe	Christian	Some Formal Education	Yes	Other public service	Working for others	Yes	4	1	1.95619	5	4	2	No
No	bemoc	0	Primary Care Facility	Rural	Yes, consent given	1	17.04.	32	old women (>=30)	Maried	Married	Angoni	Christian	No formal education	No Formal Education	Yes	Working on own farm	Working for self	No		0	2		Angoni	Christian	Some Formal Education	Yes	Working in own business	Working for self	Yes	6	1	0.0027334	3	3	5	Yes	Yes	Yes	0		7	No					No
No	bemoc	0	Primary Care Facility	Rural	Yes, consent given	1	12.04.	20	young women (<22)	Not married	Unmarried	Other	Non Christian	PSLC and equivalent	Some formal education	Yes	Other	Working for others	No		0	2	Mother/ Father	Ayao	Non Christian	Some Formal Education	Yes	Working in own business	Working for self	Yes	9	1	-1.05842	2	2	1	Yes	Yes	Yes	Immediately		7	No					No
Yes	bemoc	1	Primary Care Facility	Rural	Yes, consent given	1	11.04.	26	middle aged women (22-29 yrs)	Maried	Married	Angoni	Christian	No formal education	No Formal Education	Yes	Working on own farm	Working for self	Yes	9000	0	2		Angoni	Non Christian	Some Formal Education	Yes	Other public service	Working for others	Yes	6	1	2.70774	5	4	4	Yes	No					No					Yes	Yes
Yes	bemoc	1	Primary Care Facility	Rural	Yes, consent given	1	13.04.	35	old women (>=30)	Maried	Married	Other	Christian	PSLC and equivalent	Some formal education	Yes	Working in own business	Working for self	No		0	2		Anyanja	Christian	Some Formal Education	Yes	Working in own business	Working for self	Yes	7	1	1.55487	5	4	5	Yes	Yes	No				No					No
No	bemoc	0	Primary Care Facility	Rural	Yes, consent given	1	12.04.	22	middle aged women (22-29 yrs)	Maried	Married	Achewa	Christian	MSCE and equivalent	Some formal education	Yes	Working on own farm	Working for self	Yes	5000	0	2		Achewa	Christian	Some Formal Education	Yes	Working on own farm	Working for self	Yes	3	1	0.510663	4	3	1	Yes	No					No					No
Yes	cemoc	1	Secindary Care Facility	Rural	Yes, consent given	1	12.04.	26	middle aged women (22-29 yrs)	Maried	Married	Angoni	Christian	No formal education	No Formal Education	Yes	Working on own farm	Working for self	No		0	2		Angoni	Christian	No formal education	Yes	Working in own business	Working for self	Yes	2	1	1.99226	5	4	1	Yes	No					No					Yes	Yes
Yes	bemoc	1	Primary Care Facility	Rural	Yes, consent given	1	17.04.	20	young women (<22)	Maried	Married	Achewa	Christian	No formal education	No Formal Education	Yes	Day labourer / casual labourer / odd jobber (farm and non-farm)	Working for others	No		0	2		Achewa	Christian	Some Formal Education	Yes	Day labourer / casual labourer / odd jobber (farm and non-farm)	Working for others	Yes	3	1	-0.559625	3	2	1	No
No	cemoc	0	Primary Care Facility	Rural	Yes, consent given	1	18.04.	20	young women (<22)	Maried	Married	Other	Christian	PSLC and equivalent	Some formal education	No	Working on own farm	Working for self	No		0	2		Ayao	Christian	Some Formal Education	Yes	Working on own farm	Working for self	Yes	3	1	-0.306704	3	3	1	Yes	No					No					No
Yes	bemoc	1	Primary Care Facility	Rural	Yes, consent given	1	16.04.	28	middle aged women (22-29 yrs)	Maried	Married	Other	Non Christian	Koranic school (madrassa)	Some formal education	No	Working on own farm	Working for self	No		I am	1								Yes	4	1	-2.23432	1	1	3	No
Yes	cemoc	1	Secindary Care Facility	Urban	Yes, consent given	1	15.04.	33	old women (>=30)	Maried	Married	Other	Christian	MSCE and equivalent	Some formal education	Yes	Day labourer / casual labourer / odd jobber (farm and non-farm)	Working for others	Yes	30000	0	2		Angoni	Christian	Some Formal Education	Yes	Working in own business	Working for self	No, I am the breadwinner	5	1	4.17692	5	4	3	Yes	Yes	Yes	0		7	No					No
No	bemoc	0	Primary Care Facility	Rural	Yes, consent given	1	18.04.	28	middle aged women (22-29 yrs)	Maried	Married	Angoni	Christian	PSLC and equivalent	Some formal education	Yes	Working on own farm	Working for self	No		0	2		Angoni	Christian	Some Formal Education	Yes	Working on own farm	Working for self	Yes	5	1	1.96507	5	4	4	Yes	Yes	Yes	Immediately		0	No					No
No	bemoc	0	Primary Care Facility	Rural	Yes, consent given	1	12.04.	22	middle aged women (22-29 yrs)	Maried	Married	Achewa	Christian	No formal education	No Formal Education	No	Working on own farm	Working for self	No		0	2		Achewa	Christian	No formal education	Yes	Working on own farm	Working for self	Yes	4	1	-1.33023	2	1	2	Yes	No					No					No
Yes	cemoc	1	Secindary Care Facility	Rural	Yes, consent given	1	11.04.	26	middle aged women (22-29 yrs)	Maried	Married	Angoni	Christian	No formal education	No Formal Education	No	Working on own farm	Working for self	No		0	2		Angoni	Christian	Some Formal Education	Yes	Working on own farm	Working for self	Yes	4	1	-1.37197	2	1	3	Yes	No					No					No
No	bemoc	0	Primary Care Facility	Rural	Yes, consent given	1	15.04.	33	old women (>=30)	Maried	Married	Other	Christian	PSLC and equivalent	Some formal education	Yes	Domestic work / housewife	Not working	No		0	2		Alomwe	Christian	Some Formal Education	Yes	Working on own farm	Working for self	Yes	7	1	0.354274	4	3	7	No
No	bemoc	0	Primary Care Facility	Rural	Yes, consent given	1	15.04.	38	old women (>=30)	Maried	Married	Other	Non Christian	Koranic school (madrassa)	Some formal education	No	Working in own business	Working for self	Yes	7000	0	2		Alomwe	Christian	Some Formal Education	Yes	Working in own business	Working for self	No, I am the breadwinner	4	2	1.63384	5	4	5	Yes	No					No					No
No	bemoc	0	Primary Care Facility	Rural	Yes, consent given	1	16.04.	20	young women (<22)	Maried	Married	Other	Christian	PSLC and equivalent	Some formal education	No	Working on own farm	Working for self	No		0	2		Alomwe	Christian	Some Formal Education	No	Working in own business	Working for self	Yes	6	1	-1.1824	2	2	4	Yes	Yes	No				No					No
Yes	cemoc	1	Secindary Care Facility	Urban	Yes, consent given	1	26.04.	29	middle aged women (22-29 yrs)	Maried	Married	Achewa	Christian	JCE and equivalent	Some formal education	Yes	Unemployed	Not working	No		0	2		Achewa	Non Christian	Some Formal Education	Yes	Working in own business	Working for self	Yes	7	1	-0.290408	3	3	4	No
No	bemoc	0	Primary Care Facility	Rural	Yes, consent given	1	23.04.	26	middle aged women (22-29 yrs)	Maried	Married	Achewa	Christian	PSLC and equivalent	Some formal education	Yes	Working on own farm	Working for self	No		0	2		Achewa	Christian	No formal education	No	Working on own farm	Working for self	Yes	6	1	-0.514745	3	2	3	Yes	Yes	Yes	Immediately		0	No					No
Yes	cemoc	1	Secindary Care Facility	Rural	Yes, consent given	1	15.04.	32	old women (>=30)	Maried	Married	Angoni	Christian	PSLC and equivalent	Some formal education	Yes	Working on own farm	Working for self	Yes	15000	0	2		Angoni	Christian	Some Formal Education	Yes	Working on own farm	Working for self	Yes	7	1	0.513416	4	3	6	No
Yes	cemoc	1	Secindary Care Facility	Urban	Yes, consent given	1	26.04.	19	young women (<22)	Maried	Married	Achewa	Christian	PSLC and equivalent	Some formal education	Yes	Working in own business	Working for self	No		0	2		Alomwe	Christian	Some Formal Education	Yes	Working in own business	Working for self	Yes	6	1	1.13811	4	4	2	No
Yes	bemoc	1	Primary Care Facility	Rural	Yes, consent given	1	19.04.	27.7119	middle aged women (22-29 yrs)	Not married	Unmarried	Other	Non Christian	No formal education	No Formal Education	No	Working on own farm	Working for self	No		I am	1								No, I am the breadwinner	7	1	0.528623	4	3	4	Yes	No					No					No
No	bemoc	0	Primary Care Facility	Rural	Yes, consent given	1	15.04.	31	old women (>=30)	Maried	Married	Angoni	Christian	PSLC and equivalent	Some formal education	Yes	Working on own farm	Working for self	No		0	2		Angoni	Christian	Some Formal Education	Yes	Working regularly in business of another person	Working for others	Yes	4	2	0.218506	4	3	5	Yes	No					No					No
No	bemoc	0	Primary Care Facility	Rural	Yes, consent given	1	18.04.	33	old women (>=30)	Maried	Married	Angoni	Christian	JCE and equivalent	Some formal education	Yes	Working in own business	Working for self	Yes	2000	0	2		Angoni	Christian	Some Formal Education	Yes	Working in own business	Working for self	Yes	4	1	3.50272	5	4	3	Yes	No					No					No
Yes	bemoc	1	Primary Care Facility	Rural	Yes, consent given	1	19.04.	31	old women (>=30)	Not married	Unmarried	Other	Non Christian	No formal education	No Formal Education	No	Working on own farm	Working for self	No		I am	1								No, I am the breadwinner	3	1	-1.65738	1	1	3	Yes	No					No					Yes	Yes
No	bemoc	0	Primary Care Facility	Rural	Yes, consent given	1	23.04.	19	young women (<22)	Maried	Married	Achewa	Christian	PSLC and equivalent	Some formal education	Yes	Working in own business	Working for self	Yes	1000	0	2		Achewa	Christian	Some Formal Education	Yes	Working on own farm	Working for self	Yes	2	1	-2.83847	1	1	1	Yes	Yes	Yes	0		3	No					No
Yes	cemoc	1	Secindary Care Facility	Urban	Yes, consent given	1	11.04.	18	young women (<22)	Maried	Married	Angoni	Christian	JCE and equivalent	Some formal education	Yes	Domestic work / housewife	Not working	No		0	2		Angoni	Christian	Some Formal Education	Yes	Working in own business	Working for self	Yes	3	1	2.29773	5	4	1	No
No	bemoc	0	Primary Care Facility	Rural	Yes, consent given	1	17.04.	37	old women (>=30)	Not married	Unmarried	Angoni	Christian	PSLC and equivalent	Some formal education	Yes	Day labourer / casual labourer / odd jobber (farm and non-farm)	Working for others	No		I am	1								Yes	9	1	-2.42408	1	1	9	No
No	bemoc	0	Primary Care Facility	Rural	Yes, consent given	1	23.04.	20	young women (<22)	Maried	Married	Achewa	Christian	PSLC and equivalent	Some formal education	No	Working on own farm	Working for self	No		0	2		Achewa	Christian	No formal education	No	Working on own farm	Working for self	Yes	4	1	-1.90644	1	1	2	No
Yes	cemoc	1	Secindary Care Facility	Urban	Yes, consent given	1	26.04.	24	middle aged women (22-29 yrs)	Maried	Married	Angoni	Christian	JCE and equivalent	Some formal education	Yes	Domestic work / housewife	Not working	No		0	2		Achewa	Christian	No formal education	No	Working in own business	Working for self	Yes	5	1	1.35828	4	4	2	Yes	No					No					No
Yes	bemoc	1	Primary Care Facility	Rural	Yes, consent given	1	25.04.	17	young women (<22)	Maried	Married	Achewa	Christian	No formal education	No Formal Education	Yes	Working on own farm	Working for self	No		0	2		Achewa	Christian	No formal education	Yes	Working on own farm	Working for self	Yes	2	1	-1.32315	2	1	1	Yes	No					No					No
Yes	bemoc	1	Primary Care Facility	Rural	Yes, consent given	1	23.04.	33	old women (>=30)	Maried	Married	Achewa	Christian	No formal education	No Formal Education	No	Working on own farm	Working for self	No		0	2		Achewa	Non Christian	No formal education	No	Working on own farm	Working for self	Yes	6	1	-0.372439	3	2	4	Yes	No					No					No
Yes	cemoc	1	Secindary Care Facility	Urban	Yes, consent given	1	15.04.	26	middle aged women (22-29 yrs)	Maried	Married	Achewa	Christian	No formal education	No Formal Education	No	Working on own farm	Working for self	Yes	4000	0	2		Achewa	Christian	Some Formal Education	Yes	Working on own farm	Working for self	Yes	6	1	-0.984862	2	2	5	No
Yes	bemoc	1	Primary Care Facility	Rural	Yes, consent given	1	16.04.	28	middle aged women (22-29 yrs)	Maried	Married	Achewa	Christian	No formal education	No Formal Education	Yes	Working on own farm	Working for self	No		0	2		Alomwe	Non Christian	Some Formal Education	Yes	Working regularly in business of another person	Working for others	Yes	7	1	-0.461234	3	2	6	Yes	No					No					No
No	bemoc	0	Primary Care Facility	Rural	Yes, consent given	1	11.04.	23	middle aged women (22-29 yrs)	Not married	Unmarried	Other	Christian	PSLC and equivalent	Some formal education	Yes	Working on own farm	Working for self	No		I am	1								No, I am the breadwinner	7	1	-0.074585	3	3	3	Yes	Yes	Yes	Immediately		3	No					No
Yes	cemoc	1	Secindary Care Facility	Rural	Yes, consent given	1	12.04.	17	young women (<22)	Maried	Married	Angoni	Christian	No formal education	No Formal Education	No	Working on own farm	Working for self	Yes	1500	0	2		Angoni	Christian	No formal education	Yes	Working on own farm	Working for self	Yes	4	1	0.15505	4	3	1	No
No	bemoc	0	Primary Care Facility	Rural	Yes, consent given	1	24.04.	19	young women (<22)	Maried	Married	Achewa	Christian	PSLC and equivalent	Some formal education	No	Working on own farm	Working for self	No		0	2		Achewa	Christian	Some Formal Education	Yes	Working on own farm	Working for self	Yes	3	1	-1.57686	1	1	1	No
No	cemoc	0	Primary Care Facility	Rural	Yes, consent given	1	19.04.	35	old women (>=30)	Maried	Married	Angoni	Christian	PSLC and equivalent	Some formal education	Yes	Working on own farm	Working for self	No		0	2		Angoni	Christian	Some Formal Education	No	Working on own farm	Working for self	Yes	5	1	-1.54629	1	1	7	No
Yes	cemoc	1	Secindary Care Facility	Rural	Yes, consent given	1	15.04.	17	young women (<22)	Maried	Married	Other	Christian	PSLC and equivalent	Some formal education	Yes	Domestic work / housewife	Not working	No		0	2		Ayao	Christian	Some Formal Education	Yes	Working on own farm	Working for self	Yes	3	1	-1.14621	2	2	1	No
No	bemoc	0	Primary Care Facility	Rural	Yes, consent given	1	15.04.	27	middle aged women (22-29 yrs)	Maried	Married	Angoni	Christian	PSLC and equivalent	Some formal education	Yes	Domestic work / housewife	Not working	No		0	2		Angoni	Christian	Some Formal Education	Yes	Working in own business	Working for self	Yes	5	1	-0.383138	3	2	3	No
Yes	cemoc	1	Secindary Care Facility	Urban	Yes, consent given	1	11.04.	21	young women (<22)	Maried	Married	Angoni	Christian	PSLC and equivalent	Some formal education	Yes	Unemployed	Not working	Yes	2000	0	2		Angoni	Christian	Some Formal Education	Yes	Working regularly in business of another person	Working for others	Yes	4	1	-1.31421	2	1	2	Yes	Yes	Yes	Immediately		40	No					No
Yes	cemoc	1	Secindary Care Facility	Rural	Yes, consent given	1	15.04.	36	old women (>=30)	Maried	Married	Other	Christian	PSLC and equivalent	Some formal education	Yes	Working on own farm	Working for self	No		0	2		Alomwe	Christian	Some Formal Education	Yes	Working in own business	Working for self	Yes	4	1	1.46227	5	4	6	Yes	Yes	Yes	0		7	No					No
No	bemoc	0	Primary Care Facility	Rural	Yes, consent given	1	17.04.	20	young women (<22)	Maried	Married	Angoni	Christian	PSLC and equivalent	Some formal education	Yes	Working on own farm	Working for self	Yes	2000	0	2		Angoni	Christian	Some Formal Education	Yes	Working regularly in business of another person	Working for others	Yes	6	3	0.0738932	3	3	1	No
No	bemoc	0	Primary Care Facility	Rural	Yes, consent given	1	17.04.	25	middle aged women (22-29 yrs)	Maried	Married	Angoni	Christian	PSLC and equivalent	Some formal education	Yes	Working in own business	Working for self	Yes	4500	0	2		Angoni	Christian	Some Formal Education	Yes	Working on own farm	Working for self	Yes	2	1	-1.29002	2	1	1	Yes	No					No					No
No	cemoc	0	Primary Care Facility	Rural	Yes, consent given	1	19.04.	16	young women (<22)	Maried	Married	Achewa	Christian	No formal education	No Formal Education	No	Working on own farm	Working for self	No		0	2	Mother/ Father	Achewa	Christian	No formal education	No	Working on own farm	Working for self	Yes	6	1	0.0891799	3	3	1	Yes	No					No					No
Yes	cemoc	1	Secindary Care Facility	Urban	Yes, consent given	1	15.04.	23	middle aged women (22-29 yrs)	Maried	Married	Achewa	Christian	PSLC and equivalent	Some formal education	Yes	Working on own farm	Working for self	Yes	9000	0	2		Angoni	Christian	Some Formal Education	Yes	Working on own farm	Working for self	Yes	2	1	-0.0211821	3	3	2	Yes	No					No					No
Yes	cemoc	1	Secindary Care Facility	Urban	Yes, consent given	1	15.04.	34	old women (>=30)	Maried	Married	Other	Christian	PSLC and equivalent	Some formal education	Yes	Working on own farm	Working for self	No		0	2		Angoni	Christian	Some Formal Education	Yes	Unemployed	Not working	Yes	5	1	0.944905	4	3	4	Yes	No					No					No
No	bemoc	0	Primary Care Facility	Rural	Yes, consent given	1	12.04.	35	old women (>=30)	Maried	Married	Achewa	Christian	PSLC and equivalent	Some formal education	Yes	Domestic work / housewife	Not working	No		0	2		Alomwe	Christian	No formal education	No	Day labourer / casual labourer / odd jobber (farm and non-farm)	Working for others	Yes	6	2	0.594127	4	3	4	Yes	Yes	Yes	0		14	No					No
Yes	bemoc	1	Primary Care Facility	Rural	Yes, consent given	1	23.04.	29	middle aged women (22-29 yrs)	Not married	Unmarried	Achewa	Christian	No formal education	No Formal Education	No	Working on own farm	Working for self	No		0	2		Achewa	Christian	No formal education	No	Working on own farm	Working for self	Yes	7	1	-0.553202	3	2	1	Yes	Yes	Yes	Immediately		1	No					No
Yes	bemoc	1	Primary Care Facility	Rural	Yes, consent given	1	25.04.	20	young women (<22)	Maried	Married	Achewa	Christian	PSLC and equivalent	Some formal education	Yes	Working on own farm	Working for self	No		0	2		Achewa	Christian	Some Formal Education	Yes	Working on own farm	Working for self	Yes	3	1	-2.45618	1	1	1	Yes	No					No					No
No	bemoc	0	Primary Care Facility	Rural	Yes, consent given	1	12.04.	25	middle aged women (22-29 yrs)	Maried	Married	Achewa	Christian	PSLC and equivalent	Some formal education	Yes	Working on own farm	Working for self	Yes	6000	0	2		Achewa	Christian	Some Formal Education	Yes	Working on own farm	Working for self	Yes	4	1	-0.413821	3	2	4	Yes	No					No					No
Yes	bemoc	1	Primary Care Facility	Rural	Yes, consent given	1	24.04.	33	old women (>=30)	Maried	Married	Achewa	Christian	No formal education	No Formal Education	No	Working on own farm	Working for self	No		0	2		Achewa	Christian	No formal education	No	Working on own farm	Working for self	Yes	4	1	-1.78537	1	1	9	No
Yes	cemoc	1	Secindary Care Facility	Rural	Yes, consent given	1	11.04.	27	middle aged women (22-29 yrs)	Maried	Married	Angoni	Non Christian	JCE and equivalent	Some formal education	Yes	Unemployed	Not working	No		0	2		Ayao	Non Christian	Some Formal Education	Yes	Day labourer / casual labourer / odd jobber (farm and non-farm)	Working for others	Yes	6	1	-0.040394	3	3	4	Yes	Yes	Yes	Immediately		4	No					No
No	bemoc	0	Primary Care Facility	Rural	Yes, consent given	1	18.04.	27	middle aged women (22-29 yrs)	Maried	Married	Achewa	Christian	No formal education	No Formal Education	No	Working on own farm	Working for self	No		0	2		Achewa	Christian	No formal education	No	Working on own farm	Working for self	Yes	5	1	-0.834709	2	2	4	Yes	No					No					No
No	bemoc	0	Primary Care Facility	Rural	Yes, consent given	1	15.04.	23	middle aged women (22-29 yrs)	Maried	Married	Other	Christian	PSLC and equivalent	Some formal education	No	Working on own farm	Working for self	No		I am	1								Yes	2	1	-1.54629	1	1	1	Yes	No					No					No
No	bemoc	0	Primary Care Facility	Rural	Yes, consent given	1	24.04.	27	middle aged women (22-29 yrs)	Maried	Married	Achewa	Christian	No formal education	No Formal Education	Yes	Working on own farm	Working for self	No		0	2		Alomwe	Christian	No formal education	Yes	Working on own farm	Working for self	Yes	6	1	0.772572	4	3	3	Yes	Yes	No				No					No
Yes	bemoc	1	Primary Care Facility	Rural	Yes, consent given	1	17.04.	25	middle aged women (22-29 yrs)	Maried	Married	Other	Christian	PSLC and equivalent	Some formal education	Yes	Domestic work / housewife	Not working	No		0	2		Asena	Christian	Some Formal Education	Yes	Working on own farm	Working for self	Yes	5	1	-2.49701	1	1	3	No
Yes	cemoc	1	Secindary Care Facility	Rural	Yes, consent given	1	19.04.	19	young women (<22)	Not married	Unmarried	Achewa	Christian	No formal education	No Formal Education	Yes	Working on own farm	Working for self	No		0	2	Mother/ Father	Achewa	Christian	No formal education	No	Working on own farm	Working for self	Yes	4	2	-0.440202	3	2	1	No
No	bemoc	0	Primary Care Facility	Rural	Yes, consent given	1	13.04.	20	young women (<22)	Maried	Married	Achewa	Christian	No formal education	No Formal Education	Yes	Working on own farm	Working for self	No		0	2		Ayao	Non Christian	Some Formal Education	Yes	Working on own farm	Working for self	Yes	4	1	-2.09357	1	1	2	Yes	No					No					No
Yes	cemoc	1	Secindary Care Facility	Rural	Yes, consent given	1	11.04.	33	old women (>=30)	Maried	Married	Angoni	Christian	No formal education	No Formal Education	Yes	Working on own farm	Working for self	No		0	2		Angoni	Christian	Some Formal Education	Yes	Working on own farm	Working for self	Yes	6	1	1.71026	5	4	6	No
No	bemoc	0	Primary Care Facility	Rural	Yes, consent given	1	18.04.	20	young women (<22)	Maried	Married	Angoni	Christian	JCE and equivalent	Some formal education	Yes	Working on own farm	Working for self	No		0	2	Grandmother / grandfather	Angoni	Christian	No formal education	No	Working on own farm	Working for self	Yes	3	1	-1.12012	2	2	1	No
No	bemoc	0	Primary Care Facility	Rural	Yes, consent given	1	17.04.	34	old women (>=30)	Maried	Married	Angoni	Christian	No formal education	No Formal Education	Yes	Working in own business	Working for self	No		0	2		Angoni	Non Christian	No formal education	Yes	Unemployed	Not working	No, I am the breadwinner	4	1	-1.54629	1	1	5	Yes	No					No					Yes	Yes
Yes	bemoc	1	Primary Care Facility	Rural	Yes, consent given	1	18.04.	28	middle aged women (22-29 yrs)	Maried	Married	Angoni	Christian	MSCE and equivalent	Some formal education	Yes	NGO	Working for others	Yes	48000	0	2		Alomwe	Christian	Some Formal Education	Yes	Working in own business	Working for self	Yes	5	1	1.98772	5	4	3	Yes	Yes	Yes	Immediately		2	No					No
Yes	bemoc	1	Primary Care Facility	Rural	Yes, consent given	1	19.04.	23	middle aged women (22-29 yrs)	Maried	Married	Angoni	Christian	PSLC and equivalent	Some formal education	Yes	Domestic work / housewife	Not working	No		0	2		Angoni	Christian	Some Formal Education	Yes	Working in own business	Working for self	Yes	4	2	2.99409	5	4	1	Yes	No					No					No
Yes	cemoc	1	Secindary Care Facility	Urban	Yes, consent given	1	12.04.	23	middle aged women (22-29 yrs)	Maried	Married	Other	Non Christian	MSCE and equivalent	Some formal education	Yes	Working in own business	Working for self	Yes	8500	0	2		Ayao	Non Christian	Some Formal Education	Yes	Working regularly in business of another person	Working for others	Yes	6	2	0.730594	4	3	2	Yes	Yes	Yes	Immediately		1	Yes	Yes	Immediately		1	No
No	bemoc	0	Primary Care Facility	Rural	Yes, consent given	1	16.04.	32	old women (>=30)	Maried	Married	Angoni	Christian	No formal education	No Formal Education	No	Working on own farm	Working for self	Yes	1000	0	2		Alomwe	Christian	No formal education	No	Working on own farm	Working for self	Yes	7	1	-2.23524	1	1	5	Yes	Yes	Yes	Immediately		0	No					No
No	bemoc	0	Primary Care Facility	Rural	Yes, consent given	1	23.04.	36	old women (>=30)	Maried	Married	Achewa	Christian	No formal education	No Formal Education	No	Domestic work / housewife	Not working	No		0	2		Angoni	Christian	No formal education	No	Working on own farm	Working for self	Yes	7	1	-1.68797	1	1	9	No
Yes	bemoc	1	Primary Care Facility	Rural	Yes, consent given	1	17.04.	24	middle aged women (22-29 yrs)	Maried	Married	Achewa	Christian	No formal education	No Formal Education	Yes	Domestic work / housewife	Not working	Yes	6166.67	0	2		Achewa	Christian	No formal education	Yes	Working in own business	Working for self	Yes	3	1	1.03938	4	4	3	Yes	No					No					No
No	bemoc	0	Primary Care Facility	Rural	Yes, consent given	1	12.04.	31.0754	old women (>=30)	Maried	Married	Achewa	Non Christian	No formal education	No Formal Education	No	Working on own farm	Working for self	No		0	2		Achewa	Non Christian	Some Formal Education	Yes	Working regularly on farm of another person	Working for others	Yes	5	1	-1.8761	1	1	5	Yes	No					No					No
No	bemoc	0	Primary Care Facility	Rural	Yes, consent given	1	11.04.	30	old women (>=30)	Maried	Married	Angoni	Christian	MSCE and equivalent	Some formal education	Yes	Domestic work / housewife	Not working	No		0	2		Angoni	Christian	Some Formal Education	Yes	Working in own business	Working for self	Yes	5	1	-0.628183	3	2	5	No
No	cemoc	0	Primary Care Facility	Rural	Yes, consent given	1	19.04.	16	young women (<22)	Maried	Married	Angoni	Christian	No formal education	No Formal Education	No	Working on own farm	Working for self	No		0	2		Achewa	Christian	No formal education	No	Working on own farm	Working for self	Yes	4	1	-2.35114	1	1	2	Yes	No					No					No
Yes	bemoc	1	Primary Care Facility	Rural	Yes, consent given	1	16.04.	35	old women (>=30)	Maried	Married	Angoni	Christian	No formal education	No Formal Education	No	Working in own business	Working for self	Yes	10271.9	0	2		Angoni	Christian	No formal education	Yes	Working in own business	Working for self	Yes	4	1	-2.09357	1	1	5	No
Yes	cemoc	1	Secindary Care Facility	Rural	Yes, consent given	1	11.04.	31	old women (>=30)	Maried	Married	Other	Non Christian	No formal education	No Formal Education	Yes	Working on own farm	Working for self	Yes	3500	0	2		Achewa	Non Christian	No formal education	Yes	Day labourer / casual labourer / odd jobber (farm and non-farm)	Working for others	Yes	6	1	-1.15153	2	2	4	Yes	Yes	Yes	0		5	No					No
Yes	cemoc	1	Secindary Care Facility	Urban	Yes, consent given	1	15.04.	28	middle aged women (22-29 yrs)	Maried	Married	Angoni	Christian	No formal education	No Formal Education	No	Working in own business	Working for self	Yes	10000	0	2		Angoni	Christian	Some Formal Education	Yes	Working in own business	Working for self	Yes	6	2	3.89047	5	4	5	Yes	No					No					No
Yes	cemoc	1	Secindary Care Facility	Urban	Yes, consent given	1	15.04.	19	young women (<22)	Maried	Married	Achewa	Non Christian	PSLC and equivalent	Some formal education	Yes	Domestic work / housewife	Not working	No		0	2		Ayao	Non Christian	Some Formal Education	Yes	Working regularly in business of another person	Working for others	Yes	3	1	1.68774	5	4	1	No
Yes	bemoc	1	Primary Care Facility	Rural	Yes, consent given	1	25.04.	19	young women (<22)	Maried	Married	Achewa	Christian	PSLC and equivalent	Some formal education	Yes	Working on own farm	Working for self	Yes	4000	0	2		Achewa	Christian	Some Formal Education	Yes	Civil servant	Working for others	Yes	4	1	-1.36512	2	1	2	Yes	Yes	Yes	Immediately		1	No					No
No	bemoc	0	Primary Care Facility	Rural	Yes, consent given	1	19.04.	29	middle aged women (22-29 yrs)	Maried	Married	Angoni	Christian	PSLC and equivalent	Some formal education	Yes	Domestic work / housewife	Not working	No		0	2		Angoni	Christian	Some Formal Education	Yes	Working in own business	Working for self	Yes	6	1	2.80467	5	4	4	Yes	No					No					No
Yes	cemoc	1	Secindary Care Facility	Urban	Yes, consent given	1	26.04.	19	young women (<22)	Not married	Unmarried	Achewa	Christian	PSLC and equivalent	Some formal education	Yes	Day labourer / casual labourer / odd jobber (farm and non-farm)	Working for others	Yes	2000	0	2	Mother/ Father	Achewa	Christian	No formal education	No	Working on own farm	Working for self	Yes	7	2	-1.29535	2	1	1	Yes	No					No					No
No	bemoc	0	Primary Care Facility	Rural	Yes, consent given	1	24.04.	20	young women (<22)	Maried	Married	Achewa	Christian	JCE and equivalent	Some formal education	Yes	Working on own farm	Working for self	No		0	2		Other	Non Christian	Some Formal Education	Yes	Working in own business	Working for self	Yes	1	1	-1.25845	2	2	1	Yes	Yes	Yes	Immediately		1	No					No
Yes	cemoc	1	Secindary Care Facility	Urban	Yes, consent given	1	11.04.	30	old women (>=30)	Maried	Married	Other	Christian	MSCE and equivalent	Some formal education	Yes	Working in own business	Working for self	Yes	100000	0	2		Ayao	Christian	Some Formal Education	Yes	Cooperative	Working for others	Yes	7	1	5.66397	5	4	4	No
Yes	cemoc	1	Secindary Care Facility	Urban	Yes, consent given	1	26.04.	22	middle aged women (22-29 yrs)	Maried	Married	Achewa	Christian	MSCE and equivalent	Some formal education	Yes	Domestic work / housewife	Not working	Yes	14000	0	2		Achewa	Christian	Some Formal Education	Yes	Working regularly in business of another person	Working for others	Yes	3	1	2.71916	5	4	2	No
Yes	bemoc	1	Primary Care Facility	Rural	Yes, consent given	1	16.04.	21	young women (<22)	Not married	Unmarried	Angoni	Christian	JCE and equivalent	Some formal education	Yes	Domestic work / housewife	Not working	No		0	2	Mother/ Father	Angoni	Non Christian	No formal education	Yes	Working on own farm	Working for self	Yes	6	2	-0.0128148	3	3	1	Yes	No					No					No
No	bemoc	0	Primary Care Facility	Rural	Yes, consent given	1	12.04.	22	middle aged women (22-29 yrs)	Maried	Married	Achewa	Christian	No formal education	No Formal Education	No	Working on own farm	Working for self	No		0	2		Achewa	Non Christian	Some Formal Education	Yes	Working on own farm	Working for self	Yes	5	1	-1.3272	2	1	3	No
No	bemoc	0	Primary Care Facility	Rural	Yes, consent given	1	11.04.	22	middle aged women (22-29 yrs)	Maried	Married	Achewa	Christian	MSCE and equivalent	Some formal education	Yes	Domestic work / housewife	Not working	No		0	2		Angoni	Christian	Some Formal Education	Yes	Civil servant	Working for others	Yes	3	1	3.16246	5	4	1	Yes	Yes	Yes	Immediately		7	No					No
Yes	bemoc	1	Primary Care Facility	Rural	Yes, consent given	1	25.04.	20	young women (<22)	Not married	Unmarried	Achewa	Christian	No formal education	No Formal Education	Yes	Working on own farm	Working for self	Yes	20000	0	2	Mother/ Father	Achewa	Christian	No formal education	No	Working on own farm	Working for self	Yes	8	2	-1.20611	2	2	3	Yes	No					No					No
Yes	cemoc	1	Secindary Care Facility	Urban	Yes, consent given	1	12.04.	26	middle aged women (22-29 yrs)	Maried	Married	Angoni	Christian	No formal education	No Formal Education	No	Unemployed	Not working	No		0	2		Angoni	Christian	Some Formal Education	Yes	Working in own business	Working for self	Yes	8	1	-2.19861	1	1	6	Yes	No					No					No
No	cemoc	0	Primary Care Facility	Rural	Yes, consent given	1	18.04.	19	young women (<22)	Maried	Married	Achewa	Christian	No formal education	No Formal Education	No	Working on own farm	Working for self	No		0	2		Achewa	Christian	No formal education	Yes	Working on own farm	Working for self	Yes	2	1	-1.75998	1	1	1	Yes	Yes	Yes	Immediately		7	No					No
Yes	bemoc	1	Primary Care Facility	Rural	Yes, consent given	1	17.04.	23	middle aged women (22-29 yrs)	Maried	Married	Achewa	Christian	PSLC and equivalent	Some formal education	Yes	Working on own farm	Working for self	No		0	2		Angoni	Christian	Some Formal Education	Yes	Civil servant	Working for others	Yes	6	1	1.82554	5	4	2	Yes	No					No					No
Yes	bemoc	1	Primary Care Facility	Rural	Yes, consent given	1	25.04.	19	young women (<22)	Not married	Unmarried	Achewa	Christian	PSLC and equivalent	Some formal education	Yes	Domestic work / housewife	Not working	No		I am	1								Yes	2	1	-1.79813	1	1	1	No
No	bemoc	0	Primary Care Facility	Rural	Yes, consent given	1	15.04.	32	old women (>=30)	Maried	Married	Angoni	Christian	No formal education	No Formal Education	No	Domestic work / housewife	Not working	No		0	2		Angoni	Christian	No formal education	Yes	Working on own farm	Working for self	Yes	8	1	0.842164	4	3	5	Yes	Yes	Yes	0		30	No					No
No	bemoc	0	Primary Care Facility	Rural	Yes, consent given	1	23.04.	32	old women (>=30)	Maried	Married	Angoni	Christian	No formal education	No Formal Education	Yes	Working on own farm	Working for self	Yes	3000	0	2		Angoni	Christian	No formal education	No	Working on own farm	Working for self	Yes	6	1	-0.536517	3	2	6	Yes	Yes	Yes	0		3	No					No
Yes	bemoc	1	Primary Care Facility	Rural	Yes, consent given	1	17.04.	34	old women (>=30)	Maried	Married	Achewa	Christian	No formal education	No Formal Education	Yes	Working on own farm	Working for self	No		0	2		Achewa	Christian	No formal education	No	Working on own farm	Working for self	Yes	7	1	0.0080319	3	3	5	No
Yes	cemoc	1	Secindary Care Facility	Rural	Yes, consent given	1	11.04.	19	young women (<22)	Maried	Married	Angoni	Christian	No formal education	No Formal Education	No	Working on own farm	Working for self	Yes	50000	0	2		Ayao	Christian	Some Formal Education	Yes	Working on own farm	Working for self	Yes	3	1	-1.55208	1	1	1	Yes	Yes	Yes	Immediately		7	Yes	No				Yes	Yes
No	bemoc	0	Primary Care Facility	Rural	Yes, consent given	1	11.04.	21	young women (<22)	Maried	Married	Angoni	Christian	MSCE and equivalent	Some formal education	Yes	Domestic work / housewife	Not working	No		0	2		Achewa	Christian	Some Formal Education	Yes	Civil servant	Working for others	Yes	3	1	1.15507	4	4	1	Yes	Yes	Yes	Immediately		2	No					No
Yes	bemoc	1	Primary Care Facility	Rural	Yes, consent given	1	17.04.	22	middle aged women (22-29 yrs)	Not married	Unmarried	Angoni	Non Christian	No formal education	No Formal Education	No	Working on own farm	Working for self	No		0	2	Grandmother / grandfather	Angoni	Non Christian	No formal education	No	Working on own farm	Working for self	Yes	5	1	-1.0069	2	2	1	No
No	bemoc	0	Primary Care Facility	Rural	Yes, consent given	1	24.04.	25	middle aged women (22-29 yrs)	Not married	Unmarried	Achewa	Christian	No formal education	No Formal Education	Yes	Working on own farm	Working for self	Yes	4000	I am	1								Yes	5	1	-2.30212	1	1	5	No
No	cemoc	0	Primary Care Facility	Rural	Yes, consent given	1	18.04.	33	old women (>=30)	Maried	Married	Other	Christian	No formal education	No Formal Education	No	Working on own farm	Working for self	No		0	2		Angoni	Christian	Some Formal Education	Yes	Working on own farm	Working for self	Yes	8	3	4.68058	5	4	6	Yes	No					No					Yes	Yes
No	bemoc	0	Primary Care Facility	Rural	Yes, consent given	1	24.04.	32	old women (>=30)	Maried	Married	Angoni	Christian	No formal education	No Formal Education	No	Working on own farm	Working for self	No		0	2		Angoni	Christian	Some Formal Education	Yes	Working on own farm	Working for self	Yes	7	1	-1.26088	2	2	4	Yes	Yes	Yes	Immediately		3	No					No
Yes	bemoc	1	Primary Care Facility	Rural	Yes, consent given	1	24.04.	22	middle aged women (22-29 yrs)	Maried	Married	Achewa	Christian	PSLC and equivalent	Some formal education	Yes	Working on own farm	Working for self	No		0	2		Achewa	Non Christian	No formal education	No	Working regularly on farm of another person	Working for others	Yes	4	1	-0.328348	3	3	3	Yes	Yes	Yes	Immediately		2	No					No
No	bemoc	0	Primary Care Facility	Rural	Yes, consent given	1	24.04.	23	middle aged women (22-29 yrs)	Maried	Married	Achewa	Christian	PSLC and equivalent	Some formal education	No	Working on own farm	Working for self	No		0	2		Achewa	Christian	Some Formal Education	Yes	Working on own farm	Working for self	Yes	4	1	-1.56686	1	1	4	No
Yes	cemoc	1	Secindary Care Facility	Urban	Yes, consent given	1	12.04.	27	middle aged women (22-29 yrs)	Maried	Married	Other	Christian	MSCE and equivalent	Some formal education	Yes	Working in own business	Working for self	Yes	5000	0	2		Alomwe	Christian	Some Formal Education	Yes	Working in own business	Working for self	Yes	5	1	3.10013	5	4	2	Yes	No					No					No
Yes	bemoc	1	Primary Care Facility	Rural	Yes, consent given	1	25.04.	19	young women (<22)	Maried	Married	Achewa	Christian	MSCE and equivalent	Some formal education	Yes	Working on own farm	Working for self	No		0	2		Achewa	Christian	Some Formal Education	Yes	Working on own farm	Working for self	Yes	3	1	1.59981	5	4	1	Yes	Yes	No				No					No
Yes	cemoc	1	Secindary Care Facility	Rural	Yes, consent given	1	11.04.	23	middle aged women (22-29 yrs)	Maried	Married	Angoni	Christian	PSLC and equivalent	Some formal education	No	Domestic work / housewife	Not working	No		0	2	Aunt / uncle	Angoni	Christian	Some Formal Education	No	Domestic work / housewife	Not working	No, somebody else is the breadwinner	4	1	-2.42621	1	1	2	Yes	Yes	No				No					No
Yes	cemoc	1	Secindary Care Facility	Urban	Yes, consent given	1	15.04.	36	old women (>=30)	Maried	Married	Angoni	Non Christian	No formal education	No Formal Education	No	Working in own business	Working for self	Yes	80000	0	2		Ayao	Non Christian	No formal education	Yes	Working in own business	Working for self	Yes	5	1	3.27804	5	4	4	No
Yes	cemoc	1	Secindary Care Facility	Rural	Yes, consent given	1	11.04.	27	middle aged women (22-29 yrs)	Maried	Married	Angoni	Christian	MSCE and equivalent	Some formal education	Yes	Domestic work / housewife	Not working	No		0	2		Angoni	Christian	Some Formal Education	Yes	Working regularly in business of another person	Working for others	Yes	4	1	1.50649	5	4	2	Yes	No					No					No
No	bemoc	0	Primary Care Facility	Rural	Yes, consent given	1	13.04.	20	young women (<22)	Not married	Unmarried	Achewa	Non Christian	PSLC and equivalent	Some formal education	Yes	Unemployed	Not working	No		0	2	Mother/ Father	Achewa	Non Christian	No formal education	Yes	Working on own farm	Working for self	Yes	7	3	-0.230879	3	3	1	Yes	No					No					No
No	bemoc	0	Primary Care Facility	Rural	Yes, consent given	1	12.04.	23	middle aged women (22-29 yrs)	Maried	Married	Achewa	Christian	MSCE and equivalent	Some formal education	Yes	Working on own farm	Working for self	No		0	2		Achewa	Christian	Some Formal Education	Yes	Working regularly in business of another person	Working for others	Yes	4	1	-1.3091	2	1	1	Yes	No					No					No
Yes	cemoc	1	Secindary Care Facility	Urban	Yes, consent given	1	26.04.	22	middle aged women (22-29 yrs)	Maried	Married	Achewa	Christian	PSLC and equivalent	Some formal education	Yes	Domestic work / housewife	Not working	No		0	2		Achewa	Christian	Some Formal Education	Yes	Working in own business	Working for self	Yes	4	1	-0.15569	3	3	2	Yes	No					No					No
No	bemoc	0	Primary Care Facility	Rural	Yes, consent given	1	16.04.	30	old women (>=30)	Maried	Married	Other	Christian	No formal education	No Formal Education	No	Domestic work / housewife	Not working	No		0	2		Alomwe	Christian	No formal education	Yes	Working in own business	Working for self	Yes	8	1	3.47363	5	4	7	No
Yes	bemoc	1	Primary Care Facility	Rural	Yes, consent given	1	16.04.	21	young women (<22)	Maried	Married	Achewa	Christian	PSLC and equivalent	Some formal education	Yes	Working on own farm	Working for self	No		0	2		Achewa	Christian	No formal education	Yes	Working in own business	Working for self	Yes	4	1	-0.326951	3	3	3	Yes	Yes	Yes	Immediately		2	No					Yes	No
No	bemoc	0	Primary Care Facility	Rural	Yes, consent given	1	17.04.	22	middle aged women (22-29 yrs)	Maried	Married	Angoni	Christian	PSLC and equivalent	Some formal education	Yes	Unemployed	Not working	No		0	2		Angoni	Christian	Some Formal Education	Yes	Working on own farm	Working for self	Yes	3	1	-0.539816	3	2	2	Yes	No					No					No
No	bemoc	0	Primary Care Facility	Rural	Yes, consent given	1	13.04.	20	young women (<22)	Maried	Married	Angoni	Christian	No formal education	No Formal Education	Yes	Day labourer / casual labourer / odd jobber (farm and non-farm)	Working for others	No		0	2		Angoni	Christian	No formal education	Yes	Working in own business	Working for self	Yes	3	1	-1.22569	2	2	3	Yes	No					No					Yes	Yes
No	bemoc	0	Primary Care Facility	Rural	Yes, consent given	1	23.04.	33	old women (>=30)	Maried	Married	Achewa	Non Christian	PSLC and equivalent	Some formal education	No	Working on own farm	Working for self	No		0	2		Achewa	Non Christian	No formal education	No	Working in own business	Working for self	Yes	8	1	-0.503618	3	2	6	Yes	Yes	Yes	Immediately		7	No					No
Yes	cemoc	1	Secindary Care Facility	Urban	Yes, consent given	1	11.04.	28	middle aged women (22-29 yrs)	Maried	Married	Other	Christian	PSLC and equivalent	Some formal education	Yes	Domestic work / housewife	Not working	No		0	2		Ayao	Christian	Some Formal Education	Yes	Working in own business	Working for self	Yes	5	1	2.66394	5	4	3	Yes	Yes	Yes	Immediately		0	No					No
Yes	cemoc	1	Secindary Care Facility	Urban	Yes, consent given	1	12.04.	28	middle aged women (22-29 yrs)	Maried	Married	Other	Non Christian	PSLC and equivalent	Some formal education	Yes	Working in own business	Working for self	No		0	2		Achewa	Christian	Some Formal Education	Yes	Working regularly in business of another person	Working for others	Yes	5	1	0.921277	4	3	5	Yes	No					No					No
Yes	cemoc	1	Secindary Care Facility	Urban	Yes, consent given	1	15.04.	25	middle aged women (22-29 yrs)	Maried	Married	Angoni	Christian	No formal education	No Formal Education	No	Working on own farm	Working for self	No		0	2		Angoni	Christian	Some Formal Education	Yes	Working in own business	Working for self	Yes	6	1	2.5644	5	4	5	No
No	bemoc	0	Primary Care Facility	Rural	Yes, consent given	1	18.04.	22	middle aged women (22-29 yrs)	Maried	Married	Angoni	Christian	PSLC and equivalent	Some formal education	Yes	Unemployed	Not working	No		0	2		Angoni	Christian	Some Formal Education	Yes	Working on own farm	Working for self	Yes	3	1	1.05817	4	4	1	Yes	No					No					No
No	bemoc	0	Primary Care Facility	Rural	Yes, consent given	1	23.04.	34	old women (>=30)	Maried	Married	Achewa	Christian	No formal education	No Formal Education	Yes	Working on own farm	Working for self	No		0	2		Achewa	Christian	Some Formal Education	Yes	Working on own farm	Working for self	Yes	12	2	3.78935	5	4	6	Yes	No					No					Yes	Yes
Yes	bemoc	1	Primary Care Facility	Rural	Yes, consent given	1	25.04.	25.3728	middle aged women (22-29 yrs)	Maried	Married	Achewa	Christian	No formal education	No Formal Education	Yes	Working on own farm	Working for self	Yes	1000	0	2		Achewa	Christian	Some Formal Education	Yes	Other	Working for others	No, I am the breadwinner	5	1	-2.122	1	1	3	Yes	No					No					No
Yes	cemoc	1	Secindary Care Facility	Rural	Yes, consent given	1	15.04.	24	middle aged women (22-29 yrs)	Maried	Married	Achewa	Non Christian	No formal education	No Formal Education	No	Working on own farm	Working for self	No		0	2		Achewa	Non Christian	Some Formal Education	Yes	Working in own business	Working for self	Yes	3	1	-0.906411	2	2	2	Yes	No					No					No
Yes	bemoc	1	Primary Care Facility	Rural	Yes, consent given	1	16.04.	30	old women (>=30)	Maried	Married	Angoni	Christian	No formal education	No Formal Education	No	Domestic work / housewife	Not working	No		0	2		Achewa	Christian	No formal education	No	Working on own farm	Working for self	Yes	7	1	-0.73302	2	2	5	No
Yes	cemoc	1	Secindary Care Facility	Urban	Yes, consent given	1	26.04.	27	middle aged women (22-29 yrs)	Maried	Married	Achewa	Christian	No formal education	No Formal Education	No	Working in own business	Working for self	Yes	12000	0	2		Achewa	Christian	No formal education	Yes	Working in own business	Working for self	Yes	6	1	1.98759	5	4	7	No
Yes	bemoc	1	Primary Care Facility	Rural	Yes, consent given	1	18.04.	30	old women (>=30)	Maried	Married	Other	Christian	No formal education	No Formal Education	No	Working on own farm	Working for self	No		0	2		Alomwe	Christian	No formal education	Yes	Working in own business	Working for self	Yes	8	1	-0.770144	2	2	6	Yes	No					No					No
No	bemoc	0	Primary Care Facility	Rural	Yes, consent given	1	15.04.	34	old women (>=30)	Maried	Married	Other	Non Christian	PSLC and equivalent	Some formal education	Yes	Domestic work / housewife	Not working	No		0	2		Ayao	Non Christian	Some Formal Education	Yes	Working in own business	Working for self	Yes	5	1	1.07151	4	4	7	Yes	Yes	Yes	Immediately		2	No					No
Yes	bemoc	1	Primary Care Facility	Rural	Yes, consent given	1	13.04.	20	young women (<22)	Maried	Married	Other	Christian	PSLC and equivalent	Some formal education	Yes	Domestic work / housewife	Not working	No		0	2		Angoni	Christian	Some Formal Education	Yes	Working on own farm	Working for self	Yes	4	1	-2.02881	1	1	2	Yes	No					No					No
Yes	cemoc	1	Secindary Care Facility	Urban	Yes, consent given	1	11.04.	27	middle aged women (22-29 yrs)	Maried	Married	Angoni	Christian	MSCE and equivalent	Some formal education	Yes	Domestic work / housewife	Not working	No		0	2		Angoni	Christian	Some Formal Education	Yes	Working regularly in business of another person	Working for others	Yes	5	1	3.20425	5	4	3	Yes	Yes	Yes	Immediately		0	No					No
Yes	bemoc	1	Primary Care Facility	Rural	Yes, consent given	1	25.04.	22	middle aged women (22-29 yrs)	Maried	Married	Achewa	Christian	PSLC and equivalent	Some formal education	No	Working on own farm	Working for self	No		0	2		Achewa	Christian	Some Formal Education	Yes	Working regularly in business of another person	Working for others	Yes	4	1	-1.72427	1	1	3	No
No	bemoc	0	Primary Care Facility	Rural	Yes, consent given	1	15.04.	20	young women (<22)	Maried	Married	Other	Christian	No formal education	No Formal Education	No	Day labourer / casual labourer / odd jobber (farm and non-farm)	Working for others	No		0	2		Alomwe	Christian	Some Formal Education	Yes	Day labourer / casual labourer / odd jobber (farm and non-farm)	Working for others	Yes	3	1	-1.98125	1	1	1	Yes	No					No					No
No	bemoc	0	Primary Care Facility	Rural	Yes, consent given	1	11.04.	22	middle aged women (22-29 yrs)	Maried	Married	Other	Non Christian	No formal education	No Formal Education	No	Working on own farm	Working for self	No		0	2		Achewa	Non Christian	No formal education	Yes	Working in own business	Working for self	Yes	5	1	-1.49278	2	1	3	Yes	No					No					No
Yes	bemoc	1	Primary Care Facility	Rural	Yes, consent given	1	23.04.	23	middle aged women (22-29 yrs)	Not married	Unmarried	Achewa	Christian	JCE and equivalent	Some formal education	Yes	Working on own farm	Working for self	No		0	2	Mother/ Father	Achewa	Christian	Some Formal Education	Yes	Working on own farm	Working for self	Yes	4	2	-1.07838	2	2	1	Yes	Yes	No				No					No
No	bemoc	0	Primary Care Facility	Rural	Yes, consent given	1	12.04.	40	old women (>=30)	Maried	Married	Angoni	Christian	PSLC and equivalent	Some formal education	Yes	Working on own farm	Working for self	No		0	2		Angoni	Christian	No formal education	No	Working on own farm	Working for self	Yes	8	1	4.96325	5	4	8	Yes	No					No					No
No	bemoc	0	Primary Care Facility	Rural	Yes, consent given	1	23.04.	25	middle aged women (22-29 yrs)	Maried	Married	Achewa	Christian	No formal education	No Formal Education	Yes	Working on own farm	Working for self	Yes	11000	0	2		Achewa	Christian	No formal education	Yes	Working on own farm	Working for self	Yes	5	1	1.49275	5	4	4	Yes	No					No					Yes	No
Yes	bemoc	1	Primary Care Facility	Rural	Yes, consent given	1	16.04.	26	middle aged women (22-29 yrs)	Maried	Married	Other	Christian	No formal education	No Formal Education	Yes	Working on own farm	Working for self	Yes	10000	0	2		Achewa	Christian	No formal education	No	Working on own farm	Working for self	Yes	5	1	-0.707499	3	2	4	Yes	No					No					Yes	No
Yes	cemoc	1	Secindary Care Facility	Urban	Yes, consent given	1	15.04.	37	old women (>=30)	Maried	Married	Achewa	Non Christian	No formal education	No Formal Education	No	Domestic work / housewife	Not working	Yes	13000	0	2		Alomwe	Non Christian	Some Formal Education	Yes	Working in own business	Working for self	Yes	6	3	2.15675	5	4	8	Yes	No					No					No
No	bemoc	0	Primary Care Facility	Rural	Yes, consent given	1	17.04.	36	old women (>=30)	Maried	Married	Angoni	Christian	No formal education	No Formal Education	Yes	Domestic work / housewife	Not working	No		0	2		Angoni	Christian	Some Formal Education	Yes	Working in own business	Working for self	Yes	5	1	1.11374	4	4	7	Yes	Yes	Yes	Immediately		0	No					No
Yes	cemoc	1	Secindary Care Facility	Rural	Yes, consent given	1	15.04.	26	middle aged women (22-29 yrs)	Maried	Married	Angoni	Christian	PSLC and equivalent	Some formal education	Yes	Working on own farm	Working for self	No		0	2		Angoni	Christian	Some Formal Education	Yes	Working in own business	Working for self	Yes	7	1	-0.328348	3	3	5	Yes	Yes	Yes	Immediately		4	No					No
No	bemoc	0	Primary Care Facility	Rural	Yes, consent given	1	13.04.	20	young women (<22)	Maried	Married	Achewa	Non Christian	JCE and equivalent	Some formal education	Yes	Working on own farm	Working for self	No		0	2		Angoni	Christian	Some Formal Education	Yes	Working on own farm	Working for self	Yes	4	1	-0.34167	3	3	2	Yes	Yes	Yes	Immediately		7	No					No
No	bemoc	0	Primary Care Facility	Rural	Yes, consent given	1	23.04.	19	young women (<22)	Maried	Married	Angoni	Christian	No formal education	No Formal Education	No	Working on own farm	Working for self	No		0	2		Angoni	Christian	No formal education	Yes	Working on own farm	Working for self	Yes	3	1	-1.26478	2	2	1	Yes	Yes	No				No					No
Yes	bemoc	1	Primary Care Facility	Rural	Yes, consent given	1	17.04.	20	young women (<22)	Maried	Married	Angoni	Christian	PSLC and equivalent	Some formal education	Yes	Working on own farm	Working for self	No		0	2		Angoni	Christian	Some Formal Education	Yes	Working in own business	Working for self	Yes	3	1	1.38084	5	4	1	Yes	No					No					No
No	bemoc	0	Primary Care Facility	Rural	Yes, consent given	1	23.04.	17	young women (<22)	Not married	Unmarried	Achewa	Christian	PSLC and equivalent	Some formal education	Yes	Domestic work / housewife	Not working	No		0	2	Mother/ Father	Achewa	Christian	No formal education	No	Working on own farm	Working for self	Yes	8	1	1.47249	5	4	1	No
Yes	cemoc	1	Secindary Care Facility	Urban	Yes, consent given	1	11.04.	28	middle aged women (22-29 yrs)	Maried	Married	Other	Christian	PSLC and equivalent	Some formal education	Yes	Domestic work / housewife	Not working	No		0	2		Asena	Christian	Some Formal Education	Yes	Day labourer / casual labourer / odd jobber (farm and non-farm)	Working for others	Yes	5	3	3.38139	5	4	3	Yes	No					No					No
No	bemoc	0	Primary Care Facility	Rural	Yes, consent given	1	12.04.	25	middle aged women (22-29 yrs)	Maried	Married	Achewa	Christian	No formal education	No Formal Education	No	Working on own farm	Working for self	No		0	2		Achewa	Non Christian	No formal education	No	Working on own farm	Working for self	Yes	7	1	-1.96947	1	1	5	Yes	No					No					No
No	bemoc	0	Primary Care Facility	Rural	Yes, consent given	1	12.04.	20	young women (<22)	Not married	Unmarried	Other	Christian	MSCE and equivalent	Some formal education	Yes	Day labourer / casual labourer / odd jobber (farm and non-farm)	Working for others	No		0	2	Grandmother / grandfather	Angoni	Christian	Some Formal Education	Yes	Retired	Not working	Yes	4	1	5.37084	5	4	2	Yes	No					No					No
Yes	bemoc	1	Primary Care Facility	Rural	Yes, consent given	1	20.04.	21	young women (<22)	Maried	Married	Angoni	Christian	No formal education	No Formal Education	Yes	Working on own farm	Working for self	No		0	2		Angoni	Christian	Some Formal Education	Yes	Working on own farm	Working for self	Yes	5	1	0.1791	4	3	4	No
Yes	bemoc	1	Primary Care Facility	Rural	Yes, consent given	1	16.04.	40	old women (>=30)	Maried	Married	Angoni	Christian	No formal education	No Formal Education	No	Working on own farm	Working for self	No		0	2		Angoni	Christian	No formal education	Yes	Working on own farm	Working for self	Yes	10	2	0.658794	4	3	10	Yes	No					No					No
Yes	cemoc	1	Secindary Care Facility	Rural	Yes, consent given	1	26.04.	19	young women (<22)	Maried	Married	Angoni	Christian	PSLC and equivalent	Some formal education	Yes	Working on own farm	Working for self	Yes	4000	0	2		Angoni	Christian	Some Formal Education	Yes	Day labourer / casual labourer / odd jobber (farm and non-farm)	Working for others	Yes	2	1	-0.230121	3	3	1	Yes	No					No					No
No	bemoc	0	Primary Care Facility	Rural	Yes, consent given	1	20.04.	34	old women (>=30)	Maried	Married	Angoni	Christian	No formal education	No Formal Education	No	Day labourer / casual labourer / odd jobber (farm and non-farm)	Working for others	No		0	2		Angoni	Non Christian	Some Formal Education	Yes	Day labourer / casual labourer / odd jobber (farm and non-farm)	Working for others	Yes	6	1	-1.01437	2	2	6	Yes	No					No					Yes	Yes
Yes	bemoc	1	Primary Care Facility	Rural	Yes, consent given	1	25.04.	38	old women (>=30)	Maried	Married	Achewa	Christian	PSLC and equivalent	Some formal education	Yes	Working on own farm	Working for self	No		0	2		Achewa	Christian	No formal education	Yes	Working in own business	Working for self	Yes	5	1	1.96615	5	4	7	Yes	No					No					Yes	Yes
No	bemoc	0	Primary Care Facility	Rural	Yes, consent given	1	18.04.	33	old women (>=30)	Maried	Married	Angoni	Christian	No formal education	No Formal Education	Yes	Working on own farm	Working for self	Yes	3000	0	2		Achewa	Non Christian	Some Formal Education	Yes	Working on own farm	Working for self	Yes	5	1	1.75467	5	4	7	Yes	No					No					No
Yes	bemoc	1	Primary Care Facility	Rural	Yes, consent given	1	25.04.	20	young women (<22)	Not married	Unmarried	Achewa	Christian	PSLC and equivalent	Some formal education	Yes	Working on own farm	Working for self	Yes	3000	0	2	Mother/ Father	Achewa	Christian	Some Formal Education	Yes	Working on own farm	Working for self	Yes	8	2	-1.31882	2	1	2	Yes	No					No					No
No	bemoc	0	Primary Care Facility	Rural	Yes, consent given	1	23.04.	23	middle aged women (22-29 yrs)	Maried	Married	Achewa	Christian	JCE and equivalent	Some formal education	Yes	Working on own farm	Working for self	No		0	2		Achewa	Christian	Some Formal Education	Yes	Working on own farm	Working for self	Yes	4	1	-0.756841	2	2	2	Yes	No					No					No
No	bemoc	0	Primary Care Facility	Rural	Yes, consent given	1	13.04.	18	young women (<22)	Not married	Unmarried	Angoni	Christian	No formal education	No Formal Education	No	Domestic work / housewife	Not working	No		0	2	Grandmother / grandfather	Alomwe	Christian	No formal education	No	Unemployed	Not working	Yes	5	1	2.31215	5	4	1	Yes	No					No					Yes	Yes
Yes	bemoc	1	Primary Care Facility	Rural	Yes, consent given	1	25.04.	21	young women (<22)	Not married	Unmarried	Achewa	Christian	PSLC and equivalent	Some formal education	Yes	Working on own farm	Working for self	Yes	1500	0	2	Mother/ Father	Achewa	Christian	No formal education	Yes	Working on own farm	Working for self	Yes	9	3	0.0978185	3	3	2	Yes	No					No					No
No	bemoc	0	Primary Care Facility	Rural	Yes, consent given	1	19.04.	26	middle aged women (22-29 yrs)	Maried	Married	Angoni	Christian	PSLC and equivalent	Some formal education	No	Domestic work / housewife	Not working	No		0	2		Achewa	Christian	No formal education	No	Working on own farm	Working for self	Yes	3	1	-0.647547	3	2	3	Yes	Yes	No				No					No
Yes	cemoc	1	Secindary Care Facility	Rural	Yes, consent given	1	11.04.	32	old women (>=30)	Maried	Married	Angoni	Christian	No formal education	No Formal Education	No	Working on own farm	Working for self	Yes	1000	0	2		Angoni	Christian	No formal education	No	Working on own farm	Working for self	Yes	6	1	-1.52121	1	1	7	No
Yes	cemoc	1	Secindary Care Facility	Urban	Yes, consent given	1	15.04.	24	middle aged women (22-29 yrs)	Maried	Married	Angoni	Christian	PSLC and equivalent	Some formal education	Yes	Working on own farm	Working for self	Yes	4000	0	2		Angoni	Christian	Some Formal Education	Yes	Unemployed	Not working	No, I am the breadwinner	2	1	-1.53832	1	1	3	No
Yes	cemoc	1	Secindary Care Facility	Urban	Yes, consent given	1	15.04.	30	old women (>=30)	Maried	Married	Achewa	Christian	PSLC and equivalent	Some formal education	Yes	Domestic work / housewife	Not working	Yes	14000	0	2		Atumbuka	Christian	Some Formal Education	Yes	Working regularly in business of another person	Working for others	Yes	7	1	2.76642	5	4	4	Yes	No					No					No
Yes	bemoc	1	Primary Care Facility	Rural	Yes, consent given	1	19.04.	20	young women (<22)	Not married	Unmarried	Other	Non Christian	No formal education	No Formal Education	No	Working on own farm	Working for self	No		I am	1								No, I am the breadwinner	2	1	-0.865166	2	2	3	Yes	No					No					Yes	Yes
Yes	bemoc	1	Primary Care Facility	Rural	Yes, consent given	1	17.04.	18	young women (<22)	Maried	Married	Other	Christian	PSLC and equivalent	Some formal education	Yes	Day labourer / casual labourer / odd jobber (farm and non-farm)	Working for others	Yes	5000	0	2		Angoni	Christian	Some Formal Education	Yes	Working on own farm	Working for self	Yes	3	1	-1.54629	1	1	2	Yes	No					No					No
No	bemoc	0	Primary Care Facility	Rural	Yes, consent given	1	24.04.	17	young women (<22)	Not married	Unmarried	Achewa	Christian	No formal education	No Formal Education	No	Day labourer / casual labourer / odd jobber (farm and non-farm)	Working for others	No		0	2	Mother/ Father	Achewa	Christian	No formal education	No	Working on own farm	Working for self	Yes	5	2	1.01524	4	4	1	No
Yes	bemoc	1	Primary Care Facility	Rural	Yes, consent given	1	13.04.	41	old women (>=30)	Not married	Unmarried	Other	Christian	PSLC and equivalent	Some formal education	Yes	Working on own farm	Working for self	No		I am	1								Yes	8	1	0.70388	4	3	8	Yes	Yes	Yes	Immediately		7	No					No
Yes	cemoc	1	Secindary Care Facility	Rural	Yes, consent given	1	15.04.	18	young women (<22)	Maried	Married	Angoni	Christian	JCE and equivalent	Some formal education	Yes	Domestic work / housewife	Not working	No		0	2		Ayao	Christian	No formal education	Yes	Working on own farm	Working for self	Yes	3	1	-1.4222	2	1	2	Yes	Yes	Yes	0		7	No					No
No	bemoc	0	Primary Care Facility	Rural	Yes, consent given	1	16.04.	22	middle aged women (22-29 yrs)	Not married	Unmarried	Other	Christian	MSCE and equivalent	Some formal education	Yes	Student	Not working	No		0	2	Mother/ Father	Alomwe	Christian	No formal education	Yes	Working on own farm	Working for self	Yes	9	1	0.564608	4	3	1	Yes	Yes	Yes	Immediately		0	No					No
Yes	bemoc	1	Primary Care Facility	Rural	Yes, consent given	1	22.04.	20	young women (<22)	Not married	Unmarried	Other	Non Christian	PSLC and equivalent	Some formal education	Yes	Domestic work / housewife	Not working	No		0	2		Ayao	Non Christian	Some Formal Education	Yes	Day labourer / casual labourer / odd jobber (farm and non-farm)	Working for others	Yes	3	1	-1.05659	2	2	1	No
No	bemoc	0	Primary Care Facility	Rural	Yes, consent given	1	16.04.	17	young women (<22)	Maried	Married	Other	Christian	PSLC and equivalent	Some formal education	Yes	Working on own farm	Working for self	No		0	2		Alomwe	Christian	Some Formal Education	Yes	Student	Not working	Yes	3	1	0.756626	4	3	1	Yes	No					No					No
Yes	bemoc	1	Primary Care Facility	Rural	Yes, consent given	1	13.04.	40	old women (>=30)	Maried	Married	Angoni	Christian	No formal education	No Formal Education	No	Working on own farm	Working for self	No		0	2		Alomwe	Christian	No formal education	No	Working on own farm	Working for self	Yes	7	1	-0.0979215	3	3	6	No
Yes	bemoc	1	Primary Care Facility	Rural	Yes, consent given	1	17.04.	18	young women (<22)	Maried	Married	Other	Christian	PSLC and equivalent	Some formal education	Yes	Working in own business	Working for self	Yes	1200	0	2		Ayao	Christian	Some Formal Education	Yes	Day labourer / casual labourer / odd jobber (farm and non-farm)	Working for others	Yes	3	1	0.439361	4	3	1	Yes	Yes	Yes	0		6	No					No
Yes	bemoc	1	Primary Care Facility	Rural	Yes, consent given	1	16.04.	38	old women (>=30)	Maried	Married	Achewa	Christian	No formal education	No Formal Education	Yes	Working on own farm	Working for self	Yes	9000	0	2		Achewa	Christian	Some Formal Education	Yes	Working in own business	Working for self	Yes	5	1	-1.48819	2	1	4	Yes	No					No					No
No	bemoc	0	Primary Care Facility	Rural	Yes, consent given	1	18.04.	22	middle aged women (22-29 yrs)	Maried	Married	Angoni	Christian	PSLC and equivalent	Some formal education	No	Unemployed	Not working	No		0	2		Angoni	Christian	Some Formal Education	No	Unemployed	Not working	Yes	2	1	-2.38146	1	1	3	Yes	No					No					No
No	bemoc	0	Primary Care Facility	Rural	Yes, consent given	1	24.04.	21	young women (<22)	Maried	Married	Angoni	Christian	JCE and equivalent	Some formal education	Yes	Working on own farm	Working for self	No		0	2		Achewa	Christian	Some Formal Education	Yes	Working on own farm	Working for self	Yes	3	1	-2.8182	1	1	1	Yes	Yes	Yes	Immediately		1	No					No
Yes	cemoc	1	Secindary Care Facility	Urban	Yes, consent given	1	26.04.	16	young women (<22)	Not married	Unmarried	Other	Christian	PSLC and equivalent	Some formal education	Yes	Student	Not working	No		0	2	Mother/ Father	Alomwe	Christian	No formal education	Yes	Working in own business	Working for self	Yes	6	3	3.9586	5	4	1	No
Yes	cemoc	1	Secindary Care Facility	Rural	Yes, consent given	1	11.04.	36	old women (>=30)	Maried	Married	Angoni	Christian	No formal education	No Formal Education	No	Working on own farm	Working for self	Yes	248000	0	2		Angoni	Christian	Some Formal Education	Yes	Working on own farm	Working for self	Yes	8	2	2.36503	5	4	6	Yes	Yes	Yes	Immediately		60	No					No
No	bemoc	0	Primary Care Facility	Rural	Yes, consent given	1	18.04.	30	old women (>=30)	Maried	Married	Angoni	Christian	JCE and equivalent	Some formal education	Yes	Domestic work / housewife	Not working	No		0	2		Angoni	Christian	Some Formal Education	Yes	Working regularly in business of another person	Working for others	Yes	4	1	-1.21914	2	2	3	Yes	Yes	Yes	0		3	No					No
Yes	bemoc	1	Primary Care Facility	Rural	Yes, consent given	1	25.04.	22	middle aged women (22-29 yrs)	Maried	Married	Achewa	Christian	No formal education	No Formal Education	No	Domestic work / housewife	Not working	No		0	2		Achewa	Christian	No formal education	No	Working on own farm	Working for self	Yes	4	2	0.436051	4	3	2	Yes	No					No					No
No	bemoc	0	Primary Care Facility	Rural	Yes, consent given	1	23.04.	17	young women (<22)	Maried	Married	Achewa	Christian	No formal education	No Formal Education	No	Working on own farm	Working for self	No		0	2		Achewa	Christian	No formal education	Yes	Working on own farm	Working for self	Yes	2	1	-1.90073	1	1	1	Yes	No					No					No
Yes	cemoc	1	Secindary Care Facility	Urban	Yes, consent given	1	11.04.	34	old women (>=30)	Maried	Married	Other	Christian	JCE and equivalent	Some formal education	Yes	Working in own business	Working for self	No		0	2		Achewa	Christian	Some Formal Education	Yes	Working in own business	Working for self	Yes	5	1	2.26509	5	4	3	Yes	No					No					No
Yes	bemoc	1	Primary Care Facility	Rural	Yes, consent given	1	24.04.	30	old women (>=30)	Maried	Married	Achewa	Christian	PSLC and equivalent	Some formal education	Yes	Working on own farm	Working for self	No		0	2		Achewa	Non Christian	Some Formal Education	No	Working on own farm	Working for self	Yes	7	1	0.0271238	3	3	5	Yes	No					No					No
Yes	bemoc	1	Primary Care Facility	Rural	Yes, consent given	1	25.04.	20	young women (<22)	Maried	Married	Achewa	Christian	No formal education	No Formal Education	No	Working on own farm	Working for self	No		0	2		Achewa	Christian	No formal education	No	Working on own farm	Working for self	Yes	3	1	-2.122	1	1	1	Yes	Yes	No				No					No
Yes	bemoc	1	Primary Care Facility	Rural	Yes, consent given	1	16.04.	17	young women (<22)	Not married	Unmarried	Angoni	Christian	No formal education	No Formal Education	Yes	Student	Not working	No		0	2	Mother/ Father	Angoni	Christian	No formal education	Yes	Working in own business	Working for self	Yes	3	2	1.33773	4	4	1	No
No	bemoc	0	Primary Care Facility	Rural	Yes, consent given	1	13.04.	32	old women (>=30)	Maried	Married	Achewa	Christian	JCE and equivalent	Some formal education	Yes	Working on own farm	Working for self	No		0	2		Achewa	Christian	Some Formal Education	Yes	Working in own business	Working for self	Yes	7	1	5.77178	5	4	3	Yes	No					No					No
Yes	cemoc	1	Secindary Care Facility	Rural	Yes, consent given	1	26.04.	41	old women (>=30)	Maried	Married	Angoni	Christian	No formal education	No Formal Education	No	Working on own farm	Working for self	Yes	3000	0	2		Angoni	Christian	No formal education	Yes	Working on own farm	Working for self	Yes	7	1	-1.12096	2	2	8	Yes	Yes	Yes	0		5	No					No
Yes	cemoc	1	Secindary Care Facility	Urban	Yes, consent given	1	15.04.	18	young women (<22)	Not married	Unmarried	Angoni	Christian	PSLC and equivalent	Some formal education	Yes	Working on own farm	Working for self	No		I am	1								Yes	2	1	-0.920257	2	2	1	Yes	No					No					No
Yes	cemoc	1	Secindary Care Facility	Rural	Yes, consent given	1	15.04.	20	young women (<22)	Maried	Married	Achewa	Non Christian	PSLC and equivalent	Some formal education	Yes	Domestic work / housewife	Not working	No		0	2		Ayao	Non Christian	Some Formal Education	Yes	Working regularly in business of another person	Working for others	Yes	3	1	-1.45156	2	1	1	No
Yes	bemoc	1	Primary Care Facility	Rural	Yes, consent given	1	13.04.	19	young women (<22)	Not married	Unmarried	Other	Christian	PSLC and equivalent	Some formal education	Yes	Other	Working for others	No		0	2	Grandmother / grandfather	Alomwe	Christian	No formal education	No	Working on own farm	Working for self	Yes	6	1	-0.0535044	3	3	1	No
No	bemoc	0	Primary Care Facility	Rural	Yes, consent given	1	15.04.	35	old women (>=30)	Maried	Married	Other	Christian	PSLC and equivalent	Some formal education	Yes	Working on own farm	Working for self	No		0	2		Ayao	Christian	Some Formal Education	Yes	Working on own farm	Working for self	Yes	7	1	2.24255	5	4	6	Yes	No					No					No
Yes	bemoc	1	Primary Care Facility	Rural	Yes, consent given	1	13.04.	20	young women (<22)	Maried	Married	Other	Christian	PSLC and equivalent	Some formal education	Yes	Working on own farm	Working for self	No		0	2		Alomwe	Christian	Some Formal Education	Yes	Cooperative	Working for others	Yes	3	1	-1.17005	2	2	2	Yes	No					No					No
Yes	bemoc	1	Primary Care Facility	Rural	Yes, consent given	1	25.04.	38	old women (>=30)	Maried	Married	Achewa	Christian	No formal education	No Formal Education	No	Domestic work / housewife	Not working	No		0	2		Achewa	Christian	Some Formal Education	Yes	Working in own business	Working for self	Yes	5	1	3.89035	5	4	3	Yes	Yes	Yes	Immediately		0	No					No
No	bemoc	0	Primary Care Facility	Rural	Yes, consent given	1	20.04.	24	middle aged women (22-29 yrs)	Maried	Married	Other	Christian	JCE and equivalent	Some formal education	Yes	Other	Working for others	No		0	2		Angoni	Christian	Some Formal Education	Yes	Working on own farm	Working for self	Yes	6	1	-0.937006	2	2	4	Yes	No					No					No
No	bemoc	0	Primary Care Facility	Rural	Yes, consent given	1	17.04.	19	young women (<22)	Maried	Married	Angoni	Christian	PSLC and equivalent	Some formal education	Yes	Working on own farm	Working for self	No		0	2		Angoni	Christian	No formal education	Yes	Other public service	Working for others	Yes	3	1	-1.39212	2	1	1	Yes	No					No					No
Yes	bemoc	1	Primary Care Facility	Rural	Yes, consent given	1	16.04.	37	old women (>=30)	Maried	Married	Other	Non Christian	No formal education	No Formal Education	No	Working on own farm	Working for self	No		0	2		Ayao	Non Christian	Some Formal Education	Yes	Working on own farm	Working for self	Yes	7	1	-0.626476	3	2	6	Yes	No					No					No
Yes	bemoc	1	Primary Care Facility	Rural	Yes, consent given	1	24.04.	25	middle aged women (22-29 yrs)	Maried	Married	Achewa	Christian	No formal education	No Formal Education	No	Domestic work / housewife	Not working	No		0	2		Achewa	Christian	No formal education	No	Day labourer / casual labourer / odd jobber (farm and non-farm)	Working for others	Yes	7	1	-1.6674	1	1	5	No
No	bemoc	0	Primary Care Facility	Rural	Yes, consent given	1	16.04.	36	old women (>=30)	Maried	Married	Other	Christian	PSLC and equivalent	Some formal education	Yes	Working on own farm	Working for self	No		0	2		Alomwe	Christian	Some Formal Education	Yes	Working on own farm	Working for self	Yes	7	2	2.1097	5	4	7	Yes	Yes	Yes	0		30	No					No
No	bemoc	0	Primary Care Facility	Rural	Yes, consent given	1	12.04.	25	middle aged women (22-29 yrs)	Maried	Married	Other	Non Christian	No formal education	No Formal Education	No	Working on own farm	Working for self	No		0	2		Ayao	Non Christian	Some Formal Education	Yes	Working in own business	Working for self	Yes	4	1	0.325922	4	3	4	Yes	No					No					No
Yes	bemoc	1	Primary Care Facility	Rural	Yes, consent given	1	15.04.	27	middle aged women (22-29 yrs)	Maried	Married	Angoni	Christian	PSLC and equivalent	Some formal education	Yes	Working on own farm	Working for self	No		0	2		Angoni	Christian	Some Formal Education	Yes	Working on own farm	Working for self	Yes	4	1	0.269749	4	3	3	No
Yes	cemoc	1	Secindary Care Facility	Urban	Yes, consent given	1	11.04.	22	middle aged women (22-29 yrs)	Not married	Unmarried	Other	Christian	MSCE and equivalent	Some formal education	Yes	Unemployed	Not working	Yes	3000	0	2	Daughter / Son	Alomwe	Christian	Some Formal Education	Yes	Civil servant	Working for others	Yes	5	2	2.74315	5	4	1	Yes	No					No					No
Yes	bemoc	1	Primary Care Facility	Rural	Yes, consent given	1	23.04.	21	young women (<22)	Maried	Married	Other	Christian	No formal education	No Formal Education	No	Working on own farm	Working for self	Yes	5000	0	2		Asena	Christian	Some Formal Education	Yes	Working in own business	Working for self	Yes	5	1	-0.386257	3	2	2	Yes	Yes	Yes	Immediately	waited for next date of antenatal visit	3	No					No
Yes	cemoc	1	Secindary Care Facility	Urban	Yes, consent given	1	15.04.	29	middle aged women (22-29 yrs)	Maried	Married	Achewa	Christian	No formal education	No Formal Education	No	Working on own farm	Working for self	No		0	2		Achewa	Christian	No formal education	No	Working on own farm	Working for self	Yes	4	1	-0.984862	2	2	3	Yes	No					No					No
Yes	cemoc	1	Secindary Care Facility	Urban	Yes, consent given	1	26.04.	38	old women (>=30)	Maried	Married	Other	Non Christian	PSLC and equivalent	Some formal education	Yes	Domestic work / housewife	Not working	Yes	20000	0	2		Ayao	Non Christian	Some Formal Education	Yes	Working regularly in business of another person	Working for others	Yes	4	1	2.0374	5	4	4	Yes	No					No					No
Yes	bemoc	1	Primary Care Facility	Rural	Yes, consent given	1	16.04.	21	young women (<22)	Maried	Married	Achewa	Christian	PSLC and equivalent	Some formal education	Yes	Working on own farm	Working for self	Yes	4000	0	2		Achewa	Christian	Some Formal Education	Yes	Working regularly in business of another person	Working for others	Yes	4	1	0.183014	4	3	3	Yes	Yes	No				Yes	No				No
No	bemoc	0	Primary Care Facility	Rural	Yes, consent given	1	19.04.	31	old women (>=30)	Maried	Married	Other	Christian	No formal education	No Formal Education	Yes	Working on own farm	Working for self	No		0	2		Ayao	Non Christian	Some Formal Education	Yes	Working in own business	Working for self	Yes	9	1	0.752089	4	3	4	Yes	Yes	Yes	0		1	No					No
No	bemoc	0	Primary Care Facility	Rural	Yes, consent given	1	24.04.	23	middle aged women (22-29 yrs)	Maried	Married	Achewa	Christian	MSCE and equivalent	Some formal education	Yes	Working on own farm	Working for self	No		0	2		Achewa	Christian	Some Formal Education	Yes	Working in own business	Working for self	Yes	4	1	2.65139	5	4	2	Yes	Yes	No				No					No
Yes	cemoc	1	Secindary Care Facility	Urban	Yes, consent given	1	11.04.	33	old women (>=30)	Maried	Married	Angoni	Christian	PSLC and equivalent	Some formal education	Yes	Domestic work / housewife	Not working	Yes	6500	0	2		Angoni	Christian	Some Formal Education	Yes	Working in own business	Working for self	Yes	7	1	4.32095	5	4	4	Yes	No					No					No
No	cemoc	0	Primary Care Facility	Rural	Yes, consent given	1	18.04.	21	young women (<22)	Maried	Married	Achewa	Christian	No formal education	No Formal Education	Yes	Working on own farm	Working for self	No		0	2		Achewa	Christian	Some Formal Education	Yes	Working on own farm	Working for self	Yes	3	1	-1.00442	2	2	1	No
No	bemoc	0	Primary Care Facility	Rural	Yes, consent given	1	23.04.	21	young women (<22)	Maried	Married	Achewa	Christian	No formal education	No Formal Education	No	Working in own business	Working for self	No		0	2		Achewa	Christian	Some Formal Education	Yes	Working in own business	Working for self	Yes	3	1	-1.21811	2	2	2	Yes	No					No					Yes	Yes
Yes	cemoc	1	Secindary Care Facility	Rural	Yes, consent given	1	15.04.	39	old women (>=30)	Maried	Married	Angoni	Non Christian	PSLC and equivalent	Some formal education	No	Working on own farm	Working for self	No		0	2		Ayao	Non Christian	Some Formal Education	Yes	Working on own farm	Working for self	Yes	9	2	0.888829	4	3	7	No
Yes	cemoc	1	Secindary Care Facility	Rural	Yes, consent given	1	11.04.	34	old women (>=30)	Maried	Married	Angoni	Christian	PSLC and equivalent	Some formal education	Yes	Unemployed	Not working	Yes	6000	0	2		Angoni	Christian	Some Formal Education	Yes	Working on own farm	Working for self	Yes	6	1	2.9321	5	4	6	Yes	No					No					No
No	bemoc	0	Primary Care Facility	Rural	Yes, consent given	1	23.04.	26	middle aged women (22-29 yrs)	Maried	Married	Achewa	Christian	No formal education	No Formal Education	No	Working on own farm	Working for self	No		0	2		Angoni	Christian	No formal education	Yes	Working on own farm	Working for self	Yes	6	1	-0.286743	3	3	7	Yes	Yes	No				No					No
No	bemoc	0	Primary Care Facility	Rural	Yes, consent given	1	16.04.	22	middle aged women (22-29 yrs)	Maried	Married	Other	Non Christian	No formal education	No Formal Education	No	Domestic work / housewife	Not working	No		0	2		Ayao	Non Christian	Some Formal Education	Yes	Working in own business	Working for self	Yes	6	1	-0.766587	2	2	4	Yes	No					No					No
Yes	cemoc	1	Secindary Care Facility	Urban	Yes, consent given	1	13.04.	21	young women (<22)	Maried	Married	Angoni	Christian	JCE and equivalent	Some formal education	Yes	Domestic work / housewife	Not working	No		0	2		Angoni	Christian	Some Formal Education	Yes	Other public service	Working for others	Yes	3	1	0.645685	4	3	2	Yes	Yes	Yes	Immediately		0	No					No
Yes	bemoc	1	Primary Care Facility	Rural	Yes, consent given	1	20.04.	25	middle aged women (22-29 yrs)	Maried	Married	Angoni	Christian	JCE and equivalent	Some formal education	Yes	Working on own farm	Working for self	No		0	2		Angoni	Christian	Some Formal Education	Yes	Working in own business	Working for self	Yes	5	1	1.06669	4	4	3	Yes	No					No					Yes	Yes
Yes	bemoc	1	Primary Care Facility	Rural	Yes, consent given	1	17.04.	26	middle aged women (22-29 yrs)	Not married	Unmarried	Achewa	Christian	No formal education	No Formal Education	No	Working regularly in business of another person	Working for others	No		I am	1								Yes	4	1	-1.20913	2	2	3	Yes	Yes	Yes	Immediately		1	No					No
No	bemoc	0	Primary Care Facility	Rural	Yes, consent given	1	15.04.	20	young women (<22)	Maried	Married	Angoni	Christian	PSLC and equivalent	Some formal education	Yes	Domestic work / housewife	Not working	No		0	2		Angoni	Christian	Some Formal Education	Yes	Working on own farm	Working for self	Yes	3	1	-1.14621	2	2	3	No
No	bemoc	0	Primary Care Facility	Rural	Yes, consent given	1	24.04.	32	old women (>=30)	Not married	Unmarried	Achewa	Christian	No formal education	No Formal Education	Yes	Domestic work / housewife	Not working	Yes	4000	0	2	Mother/ Father	Achewa	Christian	No formal education	Yes	Working on own farm	Working for self	Yes	9	1	-0.480571	3	2	6	Yes	No					No					Yes	Yes
Yes	bemoc	1	Primary Care Facility	Rural	Yes, consent given	1	17.04.	21	young women (<22)	Maried	Married	Achewa	Christian	No formal education	No Formal Education	Yes	Working on own farm	Working for self	No		0	2		Achewa	Christian	No formal education	No	Working on own farm	Working for self	Yes	3	1	-0.750448	2	2	1	Yes	No					No					No
Yes	bemoc	1	Primary Care Facility	Rural	Yes, consent given	1	23.04.	19	young women (<22)	Not married	Unmarried	Achewa	Christian	JCE and equivalent	Some formal education	Yes	Working on own farm	Working for self	Yes	4000	0	2	Mother/ Father	Achewa	Christian	Some Formal Education	Yes	Working on own farm	Working for self	Yes	7	2	-0.796252	2	2	1	Yes	Yes	Yes	0		2	No					No
No	bemoc	0	Primary Care Facility	Rural	Yes, consent given	1	12.04.	23	middle aged women (22-29 yrs)	Maried	Married	Angoni	Christian	PSLC and equivalent	Some formal education	Yes	Day labourer / casual labourer / odd jobber (farm and non-farm)	Working for others	No		0	2		Angoni	Christian	Some Formal Education	Yes	Day labourer / casual labourer / odd jobber (farm and non-farm)	Working for others	Yes	4	1	-1.13739	2	2	2	Yes	Yes	Yes	Immediately		7	No					No
Yes	cemoc	1	Secindary Care Facility	Urban	Yes, consent given	1	15.04.	24	middle aged women (22-29 yrs)	Maried	Married	Other	Christian	PSLC and equivalent	Some formal education	Yes	Working on own farm	Working for self	No		0	2		Alomwe	Christian	Some Formal Education	Yes	Working in own business	Working for self	Yes	6	1	1.89742	5	4	3	Yes	No					No					No
Yes	cemoc	1	Secindary Care Facility	Urban	Yes, consent given	1	15.04.	24	middle aged women (22-29 yrs)	Maried	Married	Achewa	Christian	PSLC and equivalent	Some formal education	Yes	Unemployed	Not working	Yes	2000	0	2		Achewa	Christian	Some Formal Education	Yes	Other public service	Working for others	Yes	4	1	-0.130531	3	3	2	No
Yes	bemoc	1	Primary Care Facility	Rural	Yes, consent given	1	13.04.	19	young women (<22)	Not married	Unmarried	Angoni	Christian	PSLC and equivalent	Some formal education	Yes	Student	Not working	No		0	2	Mother/ Father	Angoni	Christian	No formal education	No	Working on own farm	Working for self	Yes	6	2	2.04684	5	4	1	Yes	No					No					No
Yes	cemoc	1	Secindary Care Facility	Urban	Yes, consent given	1	15.04.	15	young women (<22)	Not married	Unmarried	Angoni	Christian	PSLC and equivalent	Some formal education	No	Unemployed	Not working	No		0	2	Mother/ Father	Angoni	Christian	Some Formal Education	Yes	Civil servant	Working for others	Yes	7	2	-0.864698	2	2	1	No
No	cemoc	0	Primary Care Facility	Rural	Yes, consent given	1	19.04.	22	middle aged women (22-29 yrs)	Maried	Married	Achewa	Christian	No formal education	No Formal Education	No	Working on own farm	Working for self	No		0	2		Achewa	Christian	Some Formal Education	Yes	Working in own business	Working for self	Yes	5	1	-0.801309	2	2	2	Yes	No					No					No
Yes	cemoc	1	Secindary Care Facility	Rural	Yes, consent given	1	13.04.	18	young women (<22)	Not married	Unmarried	Angoni	Christian	PSLC and equivalent	Some formal education	Yes	Unemployed	Not working	No		0	2	Grandmother / grandfather	Ayao	Christian	No formal education	Yes	Day labourer / casual labourer / odd jobber (farm and non-farm)	Working for others	No, somebody else is the breadwinner	5	2	1.35179	4	4	1	Yes	No					No					Yes	Yes
No	bemoc	0	Primary Care Facility	Rural	Yes, consent given	1	11.04.	31.0754	old women (>=30)	Maried	Married	Other	Non Christian	No formal education	No Formal Education	No	Domestic work / housewife	Not working	No		0	2		Ayao	Non Christian	No formal education	Yes	Working regularly on farm of another person	Working for others	Yes	7	1	-0.0349842	3	3	5	No
No	bemoc	0	Primary Care Facility	Rural	Yes, consent given	1	19.04.	22	middle aged women (22-29 yrs)	Maried	Married	Other	Non Christian	PSLC and equivalent	Some formal education	No	Working on own farm	Working for self	No		0	2		Ayao	Non Christian	No formal education	No	Working in own business	Working for self	Yes	4	1	-2.34386	1	1	3	Yes	No					No					No
No	bemoc	0	Primary Care Facility	Rural	Yes, consent given	1	12.04.	35	old women (>=30)	Maried	Married	Achewa	Christian	No formal education	No Formal Education	Yes	Working on own farm	Working for self	Yes	6250	0	2		Achewa	Non Christian	No formal education	No	Day labourer / casual labourer / odd jobber (farm and non-farm)	Working for others	Yes	8	1	1.08432	4	4	6	Yes	Yes	No				No					No
Yes	cemoc	1	Secindary Care Facility	Urban	Yes, consent given	1	11.04.	25	middle aged women (22-29 yrs)	Maried	Married	Angoni	Christian	MSCE and equivalent	Some formal education	Yes	Working in own business	Working for self	Yes	33045.4	0	2		Angoni	Christian	Some Formal Education	Yes	Working regularly in business of another person	Working for others	Yes	6	1	3.63042	5	4	2	No
Yes	bemoc	1	Primary Care Facility	Rural	Yes, consent given	1	23.04.	19	young women (<22)	Maried	Married	Other	Christian	PSLC and equivalent	Some formal education	Yes	Working on own farm	Working for self	No		0	2		Ayao	Non Christian	Some Formal Education	Yes	Working in own business	Working for self	Yes	8	2	1.49768	5	4	2	Yes	No					No					No
Yes	bemoc	1	Primary Care Facility	Rural	Yes, consent given	1	19.04.	20	young women (<22)	Maried	Married	Other	Non Christian	No formal education	No Formal Education	No	Domestic work / housewife	Not working	No		0	2		Ayao	Non Christian	Some Formal Education	Yes	Working on own farm	Working for self	Yes	3	1	-0.788384	2	2	1	No
No	cemoc	0	Primary Care Facility	Rural	Yes, consent given	1	19.04.	21	young women (<22)	Maried	Married	Angoni	Christian	No formal education	No Formal Education	Yes	Working on own farm	Working for self	No		0	2		Angoni	Christian	No formal education	No	Working on own farm	Working for self	Yes	4	1	-2.04907	1	1	2	Yes	No					No					No
Yes	bemoc	1	Primary Care Facility	Rural	Yes, consent given	1	15.04.	26	middle aged women (22-29 yrs)	Maried	Married	Angoni	Christian	No formal education	No Formal Education	No	Working on own farm	Working for self	Yes	3000	0	2		Angoni	Non Christian	Some Formal Education	Yes	Day labourer / casual labourer / odd jobber (farm and non-farm)	Working for others	No, somebody else is the breadwinner	4	1	0.247952	4	3	2	Yes	No					No					No
No	bemoc	0	Primary Care Facility	Rural	Yes, consent given	1	18.04.	40	old women (>=30)	Maried	Married	Angoni	Christian	No formal education	No Formal Education	No	Working in own business	Working for self	No		0	2		Angoni	Non Christian	No formal education	No	Working in own business	Working for self	Yes	6	1	-0.783495	2	2	10	Yes	No					No					No
Yes	bemoc	1	Primary Care Facility	Rural	Yes, consent given	1	17.04.	18	young women (<22)	Maried	Married	Achewa	Christian	No formal education	No Formal Education	No	Working on own farm	Working for self	No		0	2		Achewa	Christian	No formal education	Yes	Day labourer / casual labourer / odd jobber (farm and non-farm)	Working for others	Yes	4	1	-0.95419	2	2	1	No
Yes	cemoc	1	Secindary Care Facility	Rural	Yes, consent given	1	15.04.	24	middle aged women (22-29 yrs)	Maried	Married	Angoni	Christian	JCE and equivalent	Some formal education	Yes	Domestic work / housewife	Not working	No		0	2		Angoni	Christian	Some Formal Education	Yes	Working on own farm	Working for self	Yes	4	1	1.61379	5	4	3	Yes	No					No					No
No	bemoc	0	Primary Care Facility	Rural	Yes, consent given	1	19.04.	17	young women (<22)	Maried	Married	Achewa	Christian	PSLC and equivalent	Some formal education	Yes	Working on own farm	Working for self	No		0	2		Achewa	Christian	Some Formal Education	Yes	Working on own farm	Working for self	Yes	4	1	1.18254	4	4	2	Yes	No					No					No
Yes	cemoc	1	Secindary Care Facility	Rural	Yes, consent given	1	13.04.	18	young women (<22)	Not married	Unmarried	Other	Christian	JCE and equivalent	Some formal education	Yes	Unemployed	Not working	No		0	2	Sister/ Brother	Atumbuka	Christian	Some Formal Education	Yes	NGO	Working for others	No, somebody else is the breadwinner	7	2	-0.428511	3	2	1	No
No	bemoc	0	Primary Care Facility	Rural	Yes, consent given	1	23.04.	22	middle aged women (22-29 yrs)	Maried	Married	Achewa	Christian	No formal education	No Formal Education	No	Domestic work / housewife	Not working	No		0	2		Achewa	Christian	Some Formal Education	Yes	Day labourer / casual labourer / odd jobber (farm and non-farm)	Working for others	Yes	3	1	-2.17437	1	1	3	Yes	No					No					No
No	bemoc	0	Primary Care Facility	Rural	Yes, consent given	1	17.04.	27	middle aged women (22-29 yrs)	Maried	Married	Angoni	Christian	PSLC and equivalent	Some formal education	Yes	Working on own farm	Working for self	Yes	1200	0	2		Alomwe	Christian	Some Formal Education	Yes	Day labourer / casual labourer / odd jobber (farm and non-farm)	Working for others	No, I am the breadwinner	5	1	-0.621066	3	2	3	Yes	Yes	No				No					No
Yes	cemoc	1	Secindary Care Facility	Rural	Yes, consent given	1	13.04.	28	middle aged women (22-29 yrs)	Maried	Married	Other	Christian	JCE and equivalent	Some formal education	Yes	NGO	Working for others	Yes	40000	0	2		Ayao	Christian	Some Formal Education	Yes	NGO	Working for others	Yes	6	1	2.16295	5	4	4	Yes	No					No					No
Yes	bemoc	1	Primary Care Facility	Rural	Yes, consent given	1	24.04.	23	middle aged women (22-29 yrs)	Maried	Married	Achewa	Christian	No formal education	No Formal Education	No	Working on own farm	Working for self	No		0	2		Achewa	Christian	No formal education	No	Working on own farm	Working for self	Yes	5	1	1.13048	4	4	5	No
Yes	cemoc	1	Secindary Care Facility	Urban	Yes, consent given	1	11.04.	28	middle aged women (22-29 yrs)	Maried	Married	Angoni	Christian	MSCE and equivalent	Some formal education	Yes	Domestic work / housewife	Not working	No		0	2		Asena	Christian	Some Formal Education	Yes	Working regularly in business of another person	Working for others	Yes	4	1	3.48936	5	4	2	Yes	No					No					No
No	bemoc	0	Primary Care Facility	Rural	Yes, consent given	1	13.04.	30	old women (>=30)	Maried	Married	Angoni	Christian	PSLC and equivalent	Some formal education	Yes	Domestic work / housewife	Not working	No		0	2		Angoni	Christian	Some Formal Education	Yes	Working on own farm	Working for self	Yes	6	1	-0.613071	3	2	4	Yes	Yes	Yes	0		5	No					No
Yes	bemoc	1	Primary Care Facility	Rural	Yes, consent given	1	23.04.	21	young women (<22)	Not married	Unmarried	Achewa	Christian	No formal education	No Formal Education	No	Working on own farm	Working for self	No		0	2	Mother/ Father	Achewa	Christian	No formal education	No	Working on own farm	Working for self	Yes	4	1	-1.25301	2	2	1	Yes	Yes	Yes	Immediately		2	Yes	Yes	Immediately		0	Yes	Yes
Yes	cemoc	1	Secindary Care Facility	Rural	Yes, consent given	1	26.04.	25	middle aged women (22-29 yrs)	Maried	Married	Angoni	Christian	JCE and equivalent	Some formal education	Yes	Working in own business	Working for self	Yes	20000	0	2		Angoni	Christian	No formal education	No	Working in own business	Working for self	Yes	5	1	0.17124	4	3	4	Yes	Yes	No				No					No
Yes	bemoc	1	Primary Care Facility	Rural	Yes, consent given	1	25.04.	25	middle aged women (22-29 yrs)	Maried	Married	Angoni	Christian	No formal education	No Formal Education	Yes	Working on own farm	Working for self	No		0	2		Atumbuka	Christian	Some Formal Education	Yes	Working on own farm	Working for self	Yes	5	1	0.818607	4	3	3	No
Yes	cemoc	1	Secindary Care Facility	Urban	Yes, consent given	1	12.04.	27	middle aged women (22-29 yrs)	Maried	Married	Angoni	Christian	PSLC and equivalent	Some formal education	Yes	Working on own farm	Working for self	No		0	2		Angoni	Christian	Some Formal Education	Yes	Working on own farm	Working for self	Yes	6	1	3.19797	5	4	3	No
Yes	bemoc	1	Primary Care Facility	Rural	Yes, consent given	1	17.04.	33	old women (>=30)	Maried	Married	Achewa	Christian	PSLC and equivalent	Some formal education	Yes	Working on own farm	Working for self	No		0	2		Achewa	Christian	No formal education	Yes	Working on own farm	Working for self	Yes	8	1	4.22266	5	4	6	Yes	Yes	Yes	0		0	No					No
No	bemoc	0	Primary Care Facility	Urban	Yes, consent given	1	18.04.	27	middle aged women (22-29 yrs)	Maried	Married	Other	Christian	Non-University Diploma	Some formal education	Yes	Civil servant	Working for others	No		0	2		Achewa	Christian	Some Formal Education	Yes	Civil servant	Working for others	Yes	2	1	1.49432	5	4	2	Yes	No					No					No
No	bemoc	0	Primary Care Facility	Rural	Yes, consent given	1	15.04.	22	middle aged women (22-29 yrs)	Maried	Married	Other	Christian	PSLC and equivalent	Some formal education	Yes	Domestic work / housewife	Not working	No		0	2		Angoni	Christian	No formal education	No	Working in own business	Working for self	Yes	4	1	-0.579285	3	2	4	No
Yes	cemoc	1	Secindary Care Facility	Rural	Yes, consent given	1	11.04.	16	young women (<22)	Not married	Unmarried	Angoni	Christian	No formal education	No Formal Education	No	Unemployed	Not working	No		0	2	Grandmother / grandfather	Angoni	Christian	No formal education	No	Working on own farm	Working for self	Yes	7	3	-1.59209	1	1	1	Yes	No					No					No
No	bemoc	0	Primary Care Facility	Rural	Yes, consent given	1	19.04.	41	old women (>=30)	Maried	Married	Angoni	Christian	No formal education	No Formal Education	No	Domestic work / housewife	Not working	No		0	2		Angoni	Christian	No formal education	No	Working in own business	Working for self	Yes	9	1	1.27175	4	4	7	Yes	No					No					No
Yes	bemoc	1	Primary Care Facility	Rural	Yes, consent given	1	23.04.	30	old women (>=30)	Maried	Married	Other	Christian	No formal education	No Formal Education	No	Working on own farm	Working for self	No		0	2		Other	Christian	No formal education	No	Working on own farm	Working for self	Yes	5	1	-1.38822	2	1	5	No
Yes	bemoc	1	Primary Care Facility	Rural	Yes, consent given	1	17.04.	23	middle aged women (22-29 yrs)	Maried	Married	Achewa	Christian	PSLC and equivalent	Some formal education	Yes	Working on own farm	Working for self	No		0	2		Achewa	Christian	No formal education	No	Working on own farm	Working for self	Yes	4	1	-2.02184	1	1	2	No
No	bemoc	0	Primary Care Facility	Rural	Yes, consent given	1	18.04.	40	old women (>=30)	Maried	Married	Angoni	Christian	PSLC and equivalent	Some formal education	No	Unemployed	Not working	No		0	2		Angoni	Christian	Some Formal Education	No	Working on own farm	Working for self	Yes	11	3	0.55944	4	3	12	Yes	No					No					No
No	bemoc	0	Primary Care Facility	Rural	Yes, consent given	1	15.04.	28	middle aged women (22-29 yrs)	Not married	Unmarried	Angoni	Christian	No formal education	No Formal Education	Yes	Working in own business	Working for self	No		I am	1								Yes	7	1	-0.23684	3	3	4	Yes	Yes	Yes	Immediately		0	No					No
No	bemoc	0	Primary Care Facility	Rural	Yes, consent given	1	11.04.	18	young women (<22)	Not married	Unmarried	Achewa	Christian	PSLC and equivalent	Some formal education	Yes	Working on own farm	Working for self	No		0	2	Mother/ Father	Achewa	Christian	Some Formal Education	Yes	Working on own farm	Working for self	Yes	5	2	-1.38968	2	1	1	No
No	bemoc	0	Primary Care Facility	Rural	Yes, consent given	1	12.04.	34.2917	old women (>=30)	Maried	Married	Achewa	Christian	No formal education	No Formal Education	No	Working on own farm	Working for self	Yes	12000	0	2		Achewa	Christian	No formal education	No	Working on own farm	Working for self	Yes	6	1	-0.66429	3	2	7	Yes	Yes	Yes	Immediately		2	No					No
Yes	bemoc	1	Primary Care Facility	Rural	Yes, consent given	1	18.04.	19	young women (<22)	Maried	Married	Angoni	Non Christian	PSLC and equivalent	Some formal education	Yes	Working on own farm	Working for self	No		0	2		Ayao	Non Christian	Some Formal Education	Yes	Working on own farm	Working for self	Yes	4	1	-1.55402	1	1	2	No
No	bemoc	0	Primary Care Facility	Rural	Yes, consent given	1	12.04.	27	middle aged women (22-29 yrs)	Maried	Married	Achewa	Christian	PSLC and equivalent	Some formal education	Yes	Working on own farm	Working for self	No		0	2		Achewa	Non Christian	Some Formal Education	Yes	Working on own farm	Working for self	Yes	4	1	0.65159	4	3	2	Yes	No					No					No
No	bemoc	0	Primary Care Facility	Rural	Yes, consent given	1	16.04.	27	middle aged women (22-29 yrs)	Maried	Married	Other	Christian	PSLC and equivalent	Some formal education	Yes	Working on own farm	Working for self	Yes	1000	0	2		Ayao	Non Christian	Some Formal Education	No	Working on own farm	Working for self	Yes	8	1	1.17779	4	4	9	No
No	bemoc	0	Primary Care Facility	Rural	Yes, consent given	1	17.04.	21	young women (<22)	Maried	Married	Angoni	Christian	No formal education	No Formal Education	No	Working in own business	Working for self	Yes	3000	0	2		Angoni	Christian	Some Formal Education	Yes	Working in own business	Working for self	Yes	3	1	-1.81993	1	1	1	Yes	No					No					No
No	bemoc	0	Primary Care Facility	Rural	Yes, consent given	1	12.04.	20	young women (<22)	Maried	Married	Angoni	Christian	PSLC and equivalent	Some formal education	Yes	Working on own farm	Working for self	No		0	2		Ayao	Christian	Some Formal Education	Yes	Working on own farm	Working for self	Yes	4	1	-1.98912	1	1	2	Yes	No					No					No
Yes	bemoc	1	Primary Care Facility	Rural	Yes, consent given	1	24.04.	21	young women (<22)	Maried	Married	Achewa	Christian	PSLC and equivalent	Some formal education	Yes	Working on own farm	Working for self	No		0	2		Achewa	Christian	Some Formal Education	Yes	Working on own farm	Working for self	Yes	5	1	3.86147	5	4	3	Yes	No					No					No
No	bemoc	0	Primary Care Facility	Rural	Yes, consent given	1	13.04.	31	old women (>=30)	Maried	Married	Achewa	Christian	PSLC and equivalent	Some formal education	Yes	Working on own farm	Working for self	No		0	2		Achewa	Christian	No formal education	No	Working on own farm	Working for self	Yes	8	1	-0.775602	2	2	5	Yes	Yes	Yes	0		21	No					No
No	bemoc	0	Primary Care Facility	Rural	Yes, consent given	1	23.04.	37	old women (>=30)	Maried	Married	Achewa	Christian	PSLC and equivalent	Some formal education	No	Working on own farm	Working for self	No		0	2		Achewa	Christian	No formal education	No	Working on own farm	Working for self	Yes	7	1	-0.267657	3	3	8	Yes	No					No					No
Yes	bemoc	1	Primary Care Facility	Rural	Yes, consent given	1	20.04.	19	young women (<22)	Maried	Married	Angoni	Christian	PSLC and equivalent	Some formal education	Yes	Working on own farm	Working for self	No		0	2		Angoni	Christian	Some Formal Education	Yes	Working on own farm	Working for self	Yes	4	1	-1.03546	2	2	2	Yes	Yes	Yes	0		3	No					No
Yes	bemoc	1	Primary Care Facility	Rural	Yes, consent given	1	16.04.	20	young women (<22)	Maried	Married	Other	Non Christian	No formal education	No Formal Education	Yes	Working on own farm	Working for self	No		0	2		Ayao	Non Christian	Some Formal Education	Yes	Working in own business	Working for self	Yes	2	1	-1.77	1	1	1	Yes	No					No					Yes	Yes
Yes	bemoc	1	Primary Care Facility	Rural	Yes, consent given	1	25.04.	17	young women (<22)	Not married	Unmarried	Achewa	Christian	PSLC and equivalent	Some formal education	Yes	Working on own farm	Working for self	No		0	2	Mother/ Father	Achewa	Christian	No formal education	No	Working on own farm	Working for self	Yes	7	1	0.952765	4	3	1	Yes	No					No					No
No	cemoc	0	Primary Care Facility	Rural	Yes, consent given	1	18.04.	21	young women (<22)	Maried	Married	Achewa	Christian	No formal education	No Formal Education	No	Working on own farm	Working for self	No		0	2		Achewa	Christian	Some Formal Education	Yes	Working on own farm	Working for self	Yes	4	1	0.0694863	3	3	2	Yes	No					Yes	Yes	Immediately		0	No
Yes	bemoc	1	Primary Care Facility	Rural	Yes, consent given	1	13.04.	26	middle aged women (22-29 yrs)	Maried	Married	Angoni	Christian	PSLC and equivalent	Some formal education	Yes	Domestic work / housewife	Not working	No		0	2		Angoni	Christian	Some Formal Education	Yes	Working in own business	Working for self	Yes	5	1	-1.57045	1	1	4	Yes	No					No					No
Yes	bemoc	1	Primary Care Facility	Rural	Yes, consent given	1	12.04.	25	middle aged women (22-29 yrs)	Maried	Married	Angoni	Christian	PSLC and equivalent	Some formal education	Yes	Working on own farm	Working for self	No		0	2		Angoni	Christian	Some Formal Education	Yes	Working on own farm	Working for self	Yes	4	1	1.65929	5	4	2	Yes	No					No					No
Yes	cemoc	1	Secindary Care Facility	Urban	Yes, consent given	1	12.04.	30	old women (>=30)	Not married	Unmarried	Angoni	Christian	No formal education	No Formal Education	No	Domestic work / housewife	Not working	No		I am	1								Yes	4	1	-2.70897	1	1	4	Yes	No					No					No
Yes	bemoc	1	Primary Care Facility	Rural	Yes, consent given	1	15.04.	33	old women (>=30)	Maried	Married	Other	Christian	No formal education	No Formal Education	No	Working on own farm	Working for self	No		0	2		Achewa	Non Christian	No formal education	No	Working in own business	Working for self	Yes	7	1	3.09558	5	4	6	Yes	No					No					No
Yes	bemoc	1	Primary Care Facility	Rural	Yes, consent given	1	24.04.	39	old women (>=30)	Maried	Married	Achewa	Christian	No formal education	No Formal Education	No	Day labourer / casual labourer / odd jobber (farm and non-farm)	Working for others	No		0	2		Achewa	Non Christian	No formal education	Yes	Day labourer / casual labourer / odd jobber (farm and non-farm)	Working for others	Yes	8	2	-1.81206	1	1	9	Yes	Yes	No				No					No
Yes	bemoc	1	Primary Care Facility	Rural	Yes, consent given	1	23.04.	43	old women (>=30)	Maried	Married	Other	Christian	JCE and equivalent	Some formal education	Yes	Domestic work / housewife	Not working	No		0	2		Ayao	Christian	Some Formal Education	Yes	Civil servant	Working for others	Yes	5	1	3.18975	5	4	6	Yes	Yes	Yes	Immediately		0	No					No
No	bemoc	0	Primary Care Facility	Rural	Yes, consent given	1	19.04.	33	old women (>=30)	Maried	Married	Angoni	Christian	No formal education	No Formal Education	No	Working on own farm	Working for self	No		0	2		Angoni	Christian	No formal education	Yes	Working on own farm	Working for self	Yes	5	1	0.106167	4	3	4	No
No	cemoc	0	Primary Care Facility	Rural	Yes, consent given	1	18.04.	42	old women (>=30)	Maried	Married	Achewa	Christian	No formal education	No Formal Education	No	Working on own farm	Working for self	No		0	2		Achewa	Christian	No formal education	No	Working on own farm	Working for self	Yes	6	2	-0.937006	2	2	10	Yes	No					No					No
Yes	cemoc	1	Secindary Care Facility	Urban	Yes, consent given	1	26.04.	34	old women (>=30)	Maried	Married	Achewa	Christian	No formal education	No Formal Education	No	Working in own business	Working for self	Yes	6000	0	2		Achewa	Christian	Some Formal Education	Yes	Working in own business	Working for self	Yes	6	1	1.05416	4	4	5	No
Yes	bemoc	1	Primary Care Facility	Rural	Yes, consent given	1	17.04.	29	middle aged women (22-29 yrs)	Maried	Married	Achewa	Christian	PSLC and equivalent	Some formal education	Yes	Working on own farm	Working for self	No		0	2		Achewa	Christian	No formal education	No	Working on own farm	Working for self	Yes	5	1	-0.218482	3	3	7	Yes	Yes	No				No					No
Yes	cemoc	1	Secindary Care Facility	Urban	Yes, consent given	1	15.04.	20	young women (<22)	Maried	Married	Angoni	Christian	MSCE and equivalent	Some formal education	Yes	Working on own farm	Working for self	Yes	4000	0	2		Angoni	Christian	Some Formal Education	Yes	Working in own business	Working for self	Yes	3	1	-0.579285	3	2	1	Yes	Yes	Yes	0		7	No					No
Yes	bemoc	1	Primary Care Facility	Rural	Yes, consent given	1	16.04.	18	young women (<22)	Not married	Unmarried	Achewa	Christian	No formal education	No Formal Education	Yes	Unemployed	Not working	No		0	2	Mother/ Father	Achewa	Christian	Some Formal Education	Yes	Working on own farm	Working for self	Yes	8	2	0.716277	4	3	1	Yes	No					No					No
Yes	bemoc	1	Primary Care Facility	Rural	Yes, consent given	1	25.04.	20	young women (<22)	Not married	Unmarried	Achewa	Christian	No formal education	No Formal Education	No	Working on own farm	Working for self	No		0	2	Mother/ Father	Achewa	Christian	Some Formal Education	Yes	Working on own farm	Working for self	Yes	7	1	0.544629	4	3	1	Yes	No					No					No
Yes	cemoc	1	Secindary Care Facility	Urban	Yes, consent given	1	15.04.	26	middle aged women (22-29 yrs)	Maried	Married	Angoni	Christian	No formal education	No Formal Education	Yes	Working on own farm	Working for self	No		0	2		Angoni	Christian	Some Formal Education	Yes	NGO	Working for others	Yes	5	1	-0.716575	2	2	4	Yes	No					No					No
No	bemoc	0	Primary Care Facility	Rural	Yes, consent given	1	16.04.	19	young women (<22)	Maried	Married	Other	Christian	MSCE and equivalent	Some formal education	Yes	Working on own farm	Working for self	No		0	2		Alomwe	Christian	Some Formal Education	Yes	Working in own business	Working for self	Yes	4	1	-0.177598	3	3	2	Yes	No					No					No
Yes	bemoc	1	Primary Care Facility	Rural	Yes, consent given	1	16.04.	37	old women (>=30)	Maried	Married	Achewa	Christian	No formal education	No Formal Education	No	Working on own farm	Working for self	No		0	2		Achewa	Christian	No formal education	No	Working on own farm	Working for self	Yes	8	3	0.35322	4	3	7	Yes	No					No					No
Yes	bemoc	1	Primary Care Facility	Rural	Yes, consent given	1	25.04.	29	middle aged women (22-29 yrs)	Maried	Married	Achewa	Christian	No formal education	No Formal Education	Yes	Working in own business	Working for self	Yes	3000	0	2		Achewa	Christian	No formal education	Yes	Day labourer / casual labourer / odd jobber (farm and non-farm)	Working for others	Yes	5	1	-1.08167	2	2	3	Yes	Yes	Yes	0		3	No					No
Yes	cemoc	1	Secindary Care Facility	Urban	Yes, consent given	1	11.04.	28	middle aged women (22-29 yrs)	Maried	Married	Achewa	Christian	JCE and equivalent	Some formal education	Yes	Working in own business	Working for self	Yes	100000	0	2		Alomwe	Christian	Some Formal Education	Yes	Working in own business	Working for self	Yes	5	1	3.4019	5	4	3	Yes	Yes	Yes	0		30	No					No
No	bemoc	0	Primary Care Facility	Rural	Yes, consent given	1	19.04.	33	old women (>=30)	Maried	Married	Achewa	Christian	PSLC and equivalent	Some formal education	Yes	Domestic work / housewife	Not working	No		0	2		Angoni	Christian	Some Formal Education	Yes	Working on own farm	Working for self	Yes	8	1	-0.503513	3	2	6	Yes	Yes	Yes	0		7	No					No
Yes	cemoc	1	Secindary Care Facility	Urban	Yes, consent given	1	15.04.	19	young women (<22)	Maried	Married	Other	Christian	PSLC and equivalent	Some formal education	Yes	Working on own farm	Working for self	No		0	2		Ayao	Christian	No formal education	Yes	Working regularly in business of another person	Working for others	Yes	6	1	2.33679	5	4	1	Yes	Yes	Yes	Immediately		1	No					No
No	bemoc	0	Primary Care Facility	Rural	Yes, consent given	1	24.04.	29	middle aged women (22-29 yrs)	Maried	Married	Achewa	Christian	No formal education	No Formal Education	No	Working on own farm	Working for self	Yes	5000	0	2		Angoni	Christian	Some Formal Education	Yes	Working on own farm	Working for self	Yes	6	1	-0.788209	2	2	9	Yes	Yes	Yes	0		2	No					No
Yes	bemoc	1	Primary Care Facility	Rural	Yes, consent given	1	25.04.	21	young women (<22)	Maried	Married	Achewa	Christian	PSLC and equivalent	Some formal education	Yes	Working on own farm	Working for self	Yes	1500	0	2		Achewa	Christian	No formal education	No	Working on own farm	Working for self	Yes	5	1	-0.723821	2	2	4	Yes	No					Yes	Yes	Immediately		0	Yes	Yes
Yes	cemoc	1	Secindary Care Facility	Rural	Yes, consent given	1	15.04.	19	young women (<22)	Maried	Married	Other	Christian	PSLC and equivalent	Some formal education	Yes	Unemployed	Not working	No		0	2		Achewa	Christian	Some Formal Education	Yes	Working in own business	Working for self	Yes	3	1	-1.50095	2	1	1	Yes	No					No					Yes	Yes
Yes	cemoc	1	Secindary Care Facility	Urban	Yes, consent given	1	15.04.	31	old women (>=30)	Maried	Married	Angoni	Christian	PSLC and equivalent	Some formal education	Yes	Working in own business	Working for self	Yes	10000	0	2		Angoni	Christian	Some Formal Education	Yes	Civil servant	Working for others	Yes	4	1	3.62194	5	4	3	Yes	No					No					Yes	Yes
Yes	bemoc	1	Primary Care Facility	Rural	Yes, consent given	1	18.04.	18	young women (<22)	Maried	Married	Angoni	Christian	No formal education	No Formal Education	Yes	Unemployed	Not working	Yes	15000	0	2		Angoni	Christian	No formal education	Yes	Unemployed	Not working	Yes	3	1	0.0418255	3	3	1	Yes	No					No					No
No	bemoc	0	Primary Care Facility	Rural	Yes, consent given	1	17.04.	37	old women (>=30)	Not married	Unmarried	Other	Christian	PSLC and equivalent	Some formal education	No	Day labourer / casual labourer / odd jobber (farm and non-farm)	Working for others	No		I am	1								Yes	5	1	-2.84664	1	1	7	No
Yes	bemoc	1	Primary Care Facility	Rural	Yes, consent given	1	17.04.	18	young women (<22)	Maried	Married	Angoni	Christian	JCE and equivalent	Some formal education	Yes	Working on own farm	Working for self	No		0	2		Angoni	Christian	Some Formal Education	Yes	Working on own farm	Working for self	Yes	1	1	-2.45618	1	1	1	No
Yes	bemoc	1	Primary Care Facility	Rural	Yes, consent given	1	13.04.	19	young women (<22)	Not married	Unmarried	Other	Christian	No formal education	No Formal Education	Yes	Working on own farm	Working for self	No		0	2	Mother in law / Father in law	Angoni	Christian	No formal education	No	Working on own farm	Working for self	Yes	3	1	-1.69583	1	1	1	No
Yes	bemoc	1	Primary Care Facility	Rural	Yes, consent given	1	19.04.	26	middle aged women (22-29 yrs)	Maried	Married	Other	Non Christian	No formal education	No Formal Education	No	Domestic work / housewife	Not working	No		0	2		Ayao	Non Christian	No formal education	No	Working in own business	Working for self	Yes	5	7	0.0443319	3	3	6	Yes	No					Yes	No				No
Yes	bemoc	1	Primary Care Facility	Rural	Yes, consent given	1	18.04.	20	young women (<22)	Maried	Married	Other	Christian	PSLC and equivalent	Some formal education	Yes	Working on own farm	Working for self	Yes	2000	0	2		Alomwe	Christian	Some Formal Education	Yes	Working on own farm	Working for self	Yes	3	1	-0.9455	2	2	1	Yes	Yes	Yes	Immediately		0	No					No
No	bemoc	0	Primary Care Facility	Rural	Yes, consent given	1	23.04.	26	middle aged women (22-29 yrs)	Not married	Unmarried	Achewa	Christian	No formal education	No Formal Education	No	Working on own farm	Working for self	Yes	2500	I am	1								Yes	3	1	-1.53875	1	1	3	Yes	No					No					Yes	Yes
No	bemoc	0	Primary Care Facility	Rural	Yes, consent given	1	18.04.	23	middle aged women (22-29 yrs)	Maried	Married	Other	Non Christian	PSLC and equivalent	Some formal education	Yes	Domestic work / housewife	Not working	Yes	22000	0	2	Grandmother / grandfather	Ayao	Non Christian	No formal education	No	Working on own farm	Working for self	Yes	7	3	1.07077	4	4	2	Yes	No					No					No
No	bemoc	0	Primary Care Facility	Rural	Yes, consent given	1	19.04.	25	middle aged women (22-29 yrs)	Maried	Married	Other	Non Christian	No formal education	No Formal Education	No	Working on own farm	Working for self	Yes	2000	0	2		Achewa	Christian	Some Formal Education	Yes	Working on own farm	Working for self	No, I am the breadwinner	5	1	0.728793	4	3	3	Yes	Yes	Yes	0		4	No					No
Yes	bemoc	1	Primary Care Facility	Rural	Yes, consent given	1	23.04.	35	old women (>=30)	Maried	Married	Achewa	Christian	No formal education	No Formal Education	Yes	Working on own farm	Working for self	No		0	2		Achewa	Christian	No formal education	Yes	Working on own farm	Working for self	Yes	9	1	-0.510433	3	2	8	No
Yes	cemoc	1	Secindary Care Facility	Urban	Yes, consent given	1	12.04.	18	young women (<22)	Maried	Married	Other	Non Christian	PSLC and equivalent	Some formal education	Yes	Working on own farm	Working for self	Yes	2500	0	2		Ayao	Non Christian	Some Formal Education	Yes	Working regularly in business of another person	Working for others	Yes	3	1	0.568043	4	3	1	Yes	Yes	No				No					No
No	bemoc	0	Primary Care Facility	Rural	Yes, consent given	1	18.04.	51	old women (>=30)	Maried	Married	Angoni	Christian	No formal education	No Formal Education	No	Working on own farm	Working for self	No		0	2		Angoni	Christian	Some Formal Education	Yes	Working on own farm	Working for self	Yes	5	1	-2.13367	1	1	9	Yes	No					No					No
No	bemoc	0	Primary Care Facility	Rural	Yes, consent given	1	17.04.	18	young women (<22)	Maried	Married	Achewa	Christian	No formal education	No Formal Education	Yes	Unemployed	Not working	No		0	2		Angoni	Christian	No formal education	No	Unemployed	Not working	Yes	3	1	-1.74322	1	1	1	Yes	Yes	No				No					No
Yes	cemoc	1	Secindary Care Facility	Urban	Yes, consent given	1	15.04.	30	old women (>=30)	Maried	Married	Achewa	Christian	No formal education	No Formal Education	No	Working on own farm	Working for self	No		0	2		Achewa	Christian	Some Formal Education	Yes	Working on own farm	Working for self	Yes	6	1	-0.807231	2	2	5	Yes	Yes	Yes	0		15	No					No
Yes	cemoc	1	Secindary Care Facility	Urban	Yes, consent given	1	11.04.	23	middle aged women (22-29 yrs)	Maried	Married	Achewa	Christian	No formal education	No Formal Education	No	Domestic work / housewife	Not working	No		0	2		Achewa	Christian	Some Formal Education	Yes	Working on own farm	Working for self	Yes	3	1	2.65914	5	4	4	Yes	Yes	Yes	Immediately		3	No					No
Yes	bemoc	1	Primary Care Facility	Rural	Yes, consent given	1	25.04.	34	old women (>=30)	Maried	Married	Achewa	Christian	No formal education	No Formal Education	Yes	Working on own farm	Working for self	No		I am	1								Yes	5	1	-1.8281	1	1	5	Yes	No					No					No
No	bemoc	0	Primary Care Facility	Rural	Yes, consent given	1	18.04.	33	old women (>=30)	Maried	Married	Angoni	Christian	No formal education	No Formal Education	Yes	Domestic work / housewife	Not working	No		0	2		Angoni	Christian	No formal education	Yes	Working on own farm	Working for self	Yes	7	2	5.62644	5	4	9	Yes	Yes	Yes	0		7	No					No
No	bemoc	0	Primary Care Facility	Rural	Yes, consent given	1	23.04.	30	old women (>=30)	Maried	Married	Achewa	Christian	No formal education	No Formal Education	No	Working on own farm	Working for self	No		0	2		Angoni	Christian	No formal education	No	Day labourer / casual labourer / odd jobber (farm and non-farm)	Working for others	Yes	6	1	-2.7816	1	1	5	No
No	bemoc	0	Primary Care Facility	Rural	Yes, consent given	1	13.04.	22	middle aged women (22-29 yrs)	Maried	Married	Achewa	Christian	JCE and equivalent	Some formal education	Yes	Working on own farm	Working for self	Yes	6000	0	2		Achewa	Christian	No formal education	Yes	Working on own farm	Working for self	Yes	5	2	1.29238	4	4	1	Yes	No					No					No
Yes	bemoc	1	Primary Care Facility	Rural	Yes, consent given	1	17.04.	24	middle aged women (22-29 yrs)	Maried	Married	Other	Christian	No formal education	No Formal Education	No	Working on own farm	Working for self	No		0	2		Alomwe	Christian	No formal education	No	Working on own farm	Working for self	Yes	6	1	-1.90952	1	1	6	Yes	Yes	Yes	Immediately		7	No					Yes	Yes
Yes	cemoc	1	Secindary Care Facility	Rural	Yes, consent given	1	15.04.	29	middle aged women (22-29 yrs)	Not married	Unmarried	Other	Non Christian	PSLC and equivalent	Some formal education	Yes	Working on own farm	Working for self	No		0	2	Mother/ Father	Ayao	Non Christian	No formal education	No	Working on own farm	Working for self	Yes	6	1	-0.991043	2	2	4	Yes	No					No					No
Yes	cemoc	1	Secindary Care Facility	Rural	Yes, consent given	1	Aug 1,	18	young women (<22)	Maried	Married	Anyanja	Christian	PSLC and equivalent	No Formal Education	Yes	Working on own farm	Working for self	No		0	2	Mother/ Father	Anyanja	Christian	4		Working on own farm	Working for self	Yes	7	3	-0.375671	3	2	1		No					No					No
Yes	cemoc	1	Secindary Care Facility	Urban	Yes, consent given	1	Aug 1,	24	middle aged women (22-29 yrs)	Maried	Married	Other	Christian	JCE and equivalent	No Formal Education	Yes	Student	Not working	No		0	2		Other	Christian	4		Day labourer / casual labourer / odd jobber (farm and non-farm)	Working for others	Yes	5	1	1.92765	5	4	1		Yes	Yes	Immediately		9.44643	No					No
Yes	cemoc	1	Secindary Care Facility	Rural	Yes, consent given	1	Aug 1,	24	middle aged women (22-29 yrs)	Maried	Married	Anyanja	Christian	PSLC and equivalent	No Formal Education	Yes	Working regularly on farm of another person	Working for self	Yes	15000	0	2		Other	Christian	2	No	Working on own farm	Working for self	Yes	5	1	0.272668	4	3	3		Yes	Yes	Immediately		9.44643	No					Yes	Yes
Yes	cemoc	1	Secindary Care Facility	Rural	Yes, consent given	1	Aug 1,	24	middle aged women (22-29 yrs)	Maried	Married	Anyanja	Christian	PSLC and equivalent	No Formal Education	Yes	Working on own farm	Working for self	Yes	76000	0	2		Anyanja	Christian	3	Yes	Working on own farm	Working for self	Yes	5	1	2.34687	5	4	4		No					No					No
Yes	cemoc	1	Secindary Care Facility	Rural	Yes, consent given	1	Aug 1,	35	old women (>=30)	Maried	Married	Anyanja	Christian	PSLC and equivalent	No Formal Education	No	Working on own farm	Working for self	No		0	2		Anyanja	Christian	3	Yes	Working on own farm	Working for self	Yes	4	8	1.15963	4	3	6		Yes	Yes	0		7	No					No
Yes	cemoc	1	Secindary Care Facility	Urban	Yes, consent given	1	Aug 1,	21	young women (<22)	Maried	Married	Other	Christian	JCE and equivalent	No Formal Education	Yes	Cooperative	Not working	No		0	2		Anyanja	Christian	3	Yes	Working in own business	Not working	Yes	6	1	1.26215	4	4	1		Yes	Yes	0		7	No					No
Yes	cemoc	1	Secindary Care Facility	Rural	Yes, consent given	1	Aug 1,	19	young women (<22)	Maried	Married	Anyanja	Christian	PSLC and equivalent	No Formal Education	Yes	Working on own farm	Working for self	Yes	5000	0	2		Anyanja	Christian	4		Working regularly on farm of another person	Working for self	Yes	3	1	-1.36524	2	1	1		Yes	Yes	Immediately		9.44643	No					No
Yes	cemoc	1	Secindary Care Facility	Rural	Yes, consent given	1	Aug 1,	36	old women (>=30)	Maried	Married	Anyanja	Christian	PSLC and equivalent	No Formal Education	Yes	Working on own farm	Working for self	No		0	2		Anyanja	Christian	3	Yes	Working on own farm	Working for self	Yes	7	2	-0.0678683	3	3	6		Yes	Yes	Immediately		9.44643	No					Yes	Yes
Yes	cemoc	1	Secindary Care Facility	Rural	Yes, consent given	1	Aug 2,	30	old women (>=30)	Maried	Married	Ayao	Christian	Koranic school (madrassa)	No Formal Education	No	Working on own farm	Working for self	No		0	2		Ayao	3	Some Formal Education	No	Working on own farm	Working for self	Yes	5	2	2.2567	5	4	3		No					No					No
Yes	cemoc	1	Secindary Care Facility	Urban	Yes, consent given	1	Aug 2,	31	old women (>=30)	Maried	Married	Anyanja	Christian	PSLC and equivalent	No Formal Education	Yes	Working on own farm	Working for self	Yes	2700	0	2		Other	Christian	2	No	Working in own business	Not working	Yes	4	1	-0.271061	3	2	3		No					No					No
No	cemoc	0	Primary Care Facility	Rural	Yes, consent given	1	Aug 4,	23	middle aged women (22-29 yrs)	Maried	Married	Ayao	Christian	PSLC and equivalent	No Formal Education	Yes	Cooperative	Not working	No		0	2		Ayao	Christian	3	Yes	Working in own business	Not working	Yes	4	1	-0.755681	2	2	2		No					No					No
No	cemoc	0	Primary Care Facility	Rural	Yes, consent given	1	Aug 4,	24	middle aged women (22-29 yrs)	Maried	Married	Ayao	Christian	PSLC and equivalent	No Formal Education	Yes	Working on own farm	Working for self	No		0	2		Ayao	Christian	4		Working on own farm	Working for self	Yes	4	1	-0.402723	3	2	2		Yes	Yes	0		1	No					No
No	cemoc	0	Primary Care Facility	Rural	Yes, consent given	1	Aug 4,	21	young women (<22)	Maried	Married	Anyanja	Christian	PSLC and equivalent	No Formal Education	Yes	Cooperative	Not working	No		0	2		Ayao	Christian	4		Working regularly on farm of another person	Working for self	Yes	3	4	2.37448	5	4	1		No					No					No
Yes	cemoc	1	Secindary Care Facility	Rural	Yes, consent given	1	Aug 4,	28	middle aged women (22-29 yrs)	Maried	Married	Other	2	PSLC and equivalent	No Formal Education	Yes	Working on own farm	Working for self	No		0	2		Other	2	Some Formal Education	No	Working on own farm	Working for self	Yes	4	1	0.565522	4	3	3		No					No					No
Yes	cemoc	1	Secindary Care Facility	Rural	Yes, consent given	1	Aug 4,	19	young women (<22)	Not married	Unmarried	Anyanja	Christian	PSLC and equivalent	No Formal Education	Yes	Working on own farm	Working for self	No		0	2	Mother/ Father	Anyanja	Christian	98	No	Working on own farm	Working for self	Yes	9	2	0.618968	4	3	1		No					No					No
Yes	cemoc	1	Secindary Care Facility	Rural	Yes, consent given	1	Aug 4,	42	old women (>=30)	Maried	Married	Other	Christian	PSLC and equivalent	No Formal Education	Yes	Working on own farm	Working for self	Yes	28750	0	2		Anyanja	Christian	3	Yes	Working on own farm	Working for self	Yes	8	2	1.1919	4	4	6		No					No					No
Yes	cemoc	1	Secindary Care Facility	Urban	Yes, consent given	1	Aug 5,	29	middle aged women (22-29 yrs)	Maried	Married	Anyanja	Christian	PSLC and equivalent	No Formal Education	Yes	Cooperative	Not working	No		0	2		Other	Christian	3	Yes	Day labourer / casual labourer / odd jobber (farm and non-farm)	Working for others	Yes	7	1	2.89618	5	4	4		No					Yes	Yes	Immediately		2.4	No
Yes	cemoc	1	Secindary Care Facility	Urban	Yes, consent given	1	Aug 5,	20	young women (<22)	Maried	Married	Ayao	Christian	PSLC and equivalent	No Formal Education	No	Working regularly on farm of another person	Working for self	No		0	2	Mother/ Father	Ayao	Christian	3	Yes	Working regularly on farm of another person	Working for self	Yes	5	2	3.33143	5	4	1		No					No					No
No	cemoc	0	Primary Care Facility	Rural	Yes, consent given	1	Aug 5,	24	middle aged women (22-29 yrs)	Maried	Married	Ayao	Christian	PSLC and equivalent	No Formal Education	Yes	Working on own farm	Working for self	Yes	10000	0	2		Ayao	Christian	3	Yes	Working in own business	Not working	Yes	4	1	-1.96455	1	1	3		No					No					No
Yes	cemoc	1	Secindary Care Facility	Urban	Yes, consent given	1	Aug 5,	24	middle aged women (22-29 yrs)	Maried	Married	Anyanja	Christian	Koranic school (madrassa)	No Formal Education	No	Working in own business	Not working	No		0	2		Anyanja	Christian	3	Yes	Working regularly on farm of another person	Working for self	Yes	3	1	0.448428	4	3	2		No					No					Yes	Yes
Yes	cemoc	1	Secindary Care Facility	Urban	Yes, consent given	1	Aug 5,	31	old women (>=30)	Maried	Married	Other	Christian	JCE and equivalent	No Formal Education	Yes	Working regularly on farm of another person	Working for self	No		0	2		Anyanja	Christian	4		Working regularly on farm of another person	Working for self	Yes	3	1	3.62977	5	4	2		Yes	Yes	0		7	No					No
Yes	cemoc	1	Secindary Care Facility	Urban	Yes, consent given	1	Aug 5,	31	old women (>=30)	Maried	Married	Other	Christian	JCE and equivalent	No Formal Education	Yes	Day labourer / casual labourer / odd jobber (farm and non-farm)	Working for others	Yes	21000	0	2		Other	Christian	4		Working regularly in business of another person	Working for others	Yes	5	1	2.85903	5	4	3		No					No					No
No	cemoc	0	Primary Care Facility	Rural	Yes, consent given	1	Aug 5,	17	young women (<22)	Not married	Unmarried	Other	Christian	Koranic school (madrassa)	No Formal Education	Yes	Church	Not working	No		0	2	Mother/ Father	Ayao	Christian	Some Formal Education	No	Working regularly on farm of another person	Working for self	No, somebody else is the breadwinner	8	3	0.251822	4	3	1		No					No					No
Yes	cemoc	1	Secindary Care Facility	Urban	Yes, consent given	1	Aug 5,	22	middle aged women (22-29 yrs)	Maried	Married	Other	Christian	PSLC and equivalent	No Formal Education	Yes	Working regularly on farm of another person	Working for self	No		0	2		Other	Christian	4		Working regularly on farm of another person	Working for self	Yes	4	1	0.0623387	3	3	2		No					No					No
No	cemoc	0	Primary Care Facility	Rural	Yes, consent given	1	Aug 5,	27	middle aged women (22-29 yrs)	Maried	Married	Other	99	PSLC and equivalent	No Formal Education	Yes	Working on own farm	Working for self	No		0	2		Other	2	Some Formal Education	No	Working on own farm	Working for self	Yes	5	1	-0.449794	3	2	3		No					No					No
No	cemoc	0	Primary Care Facility	Rural	Yes, consent given	1	Aug 5,	27	middle aged women (22-29 yrs)	Maried	Married	Ayao	Christian	PSLC and equivalent	No Formal Education	Yes	Working on own farm	Working for self	No		0	2		Ayao	Christian	4		Working on own farm	Working for self	Yes	3	1	1.66924	5	4	1		Yes	Yes	0		2	No					No
No	bemoc	0	Primary Care Facility	Rural	Yes, consent given	1	Jul 1,	31	old women (>=30)	Not married	Unmarried	Ayao	Christian	No formal education	Some formal education	No	Cooperative	Not working	No		0	2	Mother/ Father	Ayao	Christian	3	Yes	Working on own farm	Working for self	Yes	5	2	-0.0328341	3	3	4		No					No					No
Yes	bemoc	1	Primary Care Facility	Rural	Yes, consent given	1	Jul 1,	42	old women (>=30)	Maried	Married	Other	Christian	PSLC and equivalent	No Formal Education	Yes	Working on own farm	Working for self	Yes	10000	0	2		Other	Christian	3	Yes	Working on own farm	Working for self	Yes	8	1	2.08016	5	4	8		Yes	Yes	0		3	No					No
Yes	bemoc	1	Primary Care Facility	Rural	Yes, consent given	1	Jul 1,	19	young women (<22)	Maried	Married	Ayao	Christian	Koranic school (madrassa)	No Formal Education	No	Working on own farm	Working for self	No		0	2		Ayao	Christian	3	Yes	Working on own farm	Working for self	Yes	3	1	-0.710044	3	2	1		No					No					No
No	bemoc	0	Primary Care Facility	Rural	Yes, consent given	1	Jul 1,	28	middle aged women (22-29 yrs)	Not married	Unmarried	Anyanja	Christian	No formal education	Some formal education	No	Working on own farm	Working for self	Yes	2000	I am	1								Yes	4	1	-2.74676	1	1	4		Yes	Yes	0		4	No					No
No	bemoc	0	Primary Care Facility	Rural	Yes, consent given	1	Jul 1,	22	middle aged women (22-29 yrs)	Maried	Married	Anyanja	Christian	Koranic school (madrassa)	No Formal Education	No	Cooperative	Not working	No		0	2		Other	Christian	3	Yes	Working regularly on farm of another person	Working for self	Yes	5	2	-1.27147	2	2	4		No					No					No
Yes	bemoc	1	Primary Care Facility	Rural	Yes, consent given	1	Jul 1,	30	old women (>=30)	Maried	Married	Anyanja	Christian	No formal education	Some formal education	No	Working in own business	Not working	Yes	1500	0	2		Anyanja	Christian	Some Formal Education	No	Working in own business	Not working	Yes	9	1	-1.97565	1	1	7		Yes	Yes	Immediately		9.44643	No					No
Yes	bemoc	1	Primary Care Facility	Rural	Yes, consent given	1	Jul 1,	30	old women (>=30)	Not married	Unmarried	Anyanja	Christian	No formal education	Some formal education	No	Working on own farm	Working for self	No		0	2	Grandmother / grandfather	Anyanja	Christian	2	No	Working on own farm	Working for self	Yes	4	1	2.25007	5	4	1		No					No					No
No	bemoc	0	Primary Care Facility	Rural	Yes, consent given	1	Jul 1,	21	young women (<22)	Maried	Married	Anyanja	Christian	PSLC and equivalent	No Formal Education	Yes	Working regularly on farm of another person	Working for self	Yes	5000	0	2		Anyanja	Christian	3	Yes	Working regularly on farm of another person	Working for self	Yes	4	1	-1.22167	2	2	2		Yes	Yes	Immediately		9.44643	No					No
Yes	bemoc	1	Primary Care Facility	Rural	Yes, consent given	1	Jul 1,	19	young women (<22)	Maried	Married	Anyanja	Christian	PSLC and equivalent	No Formal Education	Yes	Working on own farm	Working for self	No		0	2		Anyanja	Christian	4		Working on own farm	Working for self	Yes	4	1	-2.04718	1	1	1		Yes	Yes	Immediately		9.44643	No					No
Yes	bemoc	1	Primary Care Facility	Rural	Yes, consent given	1	Jul 1,	22	middle aged women (22-29 yrs)	Maried	Married	Ayao	Christian	Koranic school (madrassa)	No Formal Education	No	Working on own farm	Working for self	Yes	5000	0	2		Ayao	Christian	3	Yes	Working on own farm	Working for self	Yes	4	1	-1.77179	1	1	2		No					No					No
No	bemoc	0	Primary Care Facility	Rural	Yes, consent given	1	Jul 1,	18	young women (<22)	Maried	Married	Anyanja	Christian	PSLC and equivalent	No Formal Education	Yes	Working regularly on farm of another person	Working for self	No		0	2		Other	Christian	3	Yes	Working regularly on farm of another person	Working for self	Yes	3	1	1.65409	5	4	1		Yes	Yes	Immediately		9.44643	No					No
Yes	bemoc	1	Primary Care Facility	Rural	Yes, consent given	1	Jul 1,	23	middle aged women (22-29 yrs)	Not married	Unmarried	Anyanja	Christian	No formal education	Some formal education	No	Other	Working for others	No		0	2	Mother/ Father	Anyanja	Christian	2	No	Working regularly on farm of another person	Working for self	Yes	12	2	0.0782516	3	3	2		No					No					No
No	bemoc	0	Primary Care Facility	Rural	Yes, consent given	1	Jul 1,	27	middle aged women (22-29 yrs)	Maried	Married	Anyanja	Christian	Koranic school (madrassa)	No Formal Education	No	Working regularly on farm of another person	Working for self	Yes	7000	I am	1								Yes	6	1	-1.1537	2	2	5		No					No					No
Yes	bemoc	1	Primary Care Facility	Rural	Yes, consent given	1	Jul 1,	30	old women (>=30)	Maried	Married	Anyanja	Christian	PSLC and equivalent	No Formal Education	Yes	Working on own farm	Working for self	No		0	2		Other	2	3	Yes	Working on own farm	Working for self	Yes	7	4	2.77973	5	4	6		No					No					No
No	bemoc	0	Primary Care Facility	Rural	Yes, consent given	1	Jul 1,	20	young women (<22)	Maried	Married	Anyanja	Christian	PSLC and equivalent	No Formal Education	Yes	Working in own business	Not working	No		0	2		Anyanja	Christian	98	Yes	Working in own business	Not working	Yes	4	1	-1.43268	2	1	2		No					No					No
No	bemoc	0	Primary Care Facility	Rural	Yes, consent given	1	Jul 1,	33	old women (>=30)	Maried	Married	Anyanja	Christian	PSLC and equivalent	No Formal Education	Yes	Working on own farm	Working for self	Yes	20000	0	2		Anyanja	Christian	3	Yes	Working on own farm	Working for self	Yes	7	1	1.40175	4	4	5		Yes	Yes	0		14	No					Yes	Yes
No	bemoc	0	Primary Care Facility	Rural	Yes, consent given	1	Jul 1,	20	young women (<22)	Maried	Married	Anyanja	Christian	PSLC and equivalent	No Formal Education	Yes	Working in own business	Not working	Yes	3000	0	2		Other	Christian	2	No	Working on own farm	Working for self	Yes	4	1	-2.26214	1	1	2		No					No					No
Yes	bemoc	1	Primary Care Facility	Rural	Yes, consent given	1	Jul 1,	31	old women (>=30)	Maried	Married	Other	Christian	PSLC and equivalent	No Formal Education	Yes	Working on own farm	Working for self	Yes	7000	0	2		Other	Christian	3	Yes	Working on own farm	Working for self	Yes	3	1	0.472574	4	3	6		Yes	Yes	0		15	No					No
Yes	bemoc	1	Primary Care Facility	Rural	Yes, consent given	1	2017-07-10	20	young women (<22)	Maried	Married	Ayao	Christian	Koranic school (madrassa)	No Formal Education	No	Working on own farm	Working for self	Yes	1000	0	2		Ayao	Christian	3	Yes	Working on own farm	Working for self	Yes	3	1	-1.10518	2	2	1		No					No					No
Yes	bemoc	1	Primary Care Facility	Rural	Yes, consent given	1	2017-07-10	21	young women (<22)	Maried	Married	Ayao	Christian	JCE and equivalent	No Formal Education	Yes	Working on own farm	Working for self	No		0	2		Ayao	Christian	4		Working on own farm	Working for self	Yes	3	1	-0.906465	2	2	1		Yes	Yes	Immediately		9.44643	No					No
Yes	bemoc	1	Primary Care Facility	Rural	Yes, consent given	1	2017-07-10	32	old women (>=30)	Maried	Married	Anyanja	Christian	Koranic school (madrassa)	No Formal Education	No	Working on own farm	Working for self	No		0	2		Anyanja	Christian	3	Yes	Working on own farm	Working for self	Yes	7	1	2.53877	5	4	5		No					No					No
Yes	bemoc	1	Primary Care Facility	Rural	Yes, consent given	1	2017-07-10	21	young women (<22)	Maried	Married	Ayao	Christian	PSLC and equivalent	No Formal Education	Yes	Working on own farm	Working for self	No		0	2		Ayao	Christian	3	Yes	Working regularly on farm of another person	Working for self	Yes	4	1	-0.230324	3	3	2		Yes	Yes	0		3	No					No
Yes	bemoc	1	Primary Care Facility	Rural	Yes, consent given	1	2017-07-10	25	middle aged women (22-29 yrs)	Maried	Married	Ayao	Christian	No formal education	Some formal education	No	Working in own business	Not working	Yes	6000	0	2		Ayao	Christian	3	Yes	Working on own farm	Working for self	Yes	5	1	0.225038	3	3	3		No					No					No
Yes	bemoc	1	Primary Care Facility	Rural	Yes, consent given	1	2017-07-10	23	middle aged women (22-29 yrs)	Maried	Married	Ayao	Christian	PSLC and equivalent	No Formal Education	Yes	Working on own farm	Working for self	No		0	2		Ayao	Christian	98	Yes	Working regularly on farm of another person	Working for self	Yes	9	2	1.71007	5	4	1		No					No					No
Yes	bemoc	1	Primary Care Facility	Rural	Yes, consent given	1	2017-07-10	19	young women (<22)	Maried	Married	Ayao	Christian	JCE and equivalent	No Formal Education	Yes	Working on own farm	Working for self	Yes	1000	0	2		Ayao	Christian	4		Working regularly in business of another person	Working for others	Yes	3	1	-0.203704	3	3	1		No					No					No
No	bemoc	0	Primary Care Facility	Rural	Yes, consent given	1	2017-07-10	23	middle aged women (22-29 yrs)	Maried	Married	Anyanja	Christian	JCE and equivalent	No Formal Education	Yes	Working on own farm	Working for self	No		0	2		Other	Christian	98	Yes	Working in own business	Not working	Yes	4	1	2.41417	5	4	2		Yes	Yes	Immediately		9.44643	No					No
Yes	bemoc	1	Primary Care Facility	Rural	Yes, consent given	1	2017-07-10	34	old women (>=30)	Maried	Married	Ayao	Christian	PSLC and equivalent	No Formal Education	Yes	Working on own farm	Working for self	No		0	2		Ayao	Christian	2	Yes	Working on own farm	Working for self	Yes	7	1	-0.288432	3	2	6		Yes	Yes	0		2	No					No
No	bemoc	0	Primary Care Facility	Rural	Yes, consent given	1	2017-07-10	21	young women (<22)	Maried	Married	Anyanja	Christian	JCE and equivalent	No Formal Education	Yes	Working regularly on farm of another person	Working for self	Yes	2000	0	2		Anyanja	Christian	4		Working regularly on farm of another person	Working for self	Yes	6	1	2.40279	5	4	1		No					No					No
Yes	bemoc	1	Primary Care Facility	Rural	Yes, consent given	1	2017-07-10	20	young women (<22)	Not married	Unmarried	Ayao	Christian	JCE and equivalent	No Formal Education	Yes	Working on own farm	Working for self	Yes	5000	0	2	Mother/ Father	Ayao	Christian	2	Yes	Working on own farm	Working for self	Yes	7	2	-0.754987	2	2	1		Yes	Yes	0		2	No					No
No	bemoc	0	Primary Care Facility	Rural	Yes, consent given	1	2017-07-10	15	young women (<22)	Not married	Unmarried	Anyanja	Christian	PSLC and equivalent	No Formal Education	Yes	Student	Not working	No		0	2	Mother/ Father	Anyanja	Christian	98	No	Working on own farm	Working for self	Yes	4	1	-2.24794	1	1	1		Yes	Yes	Immediately		9.44643	Yes	Yes	Immediately		2.4	Yes	Yes
Yes	bemoc	1	Primary Care Facility	Rural	Yes, consent given	1	2017-07-10	31	old women (>=30)	Maried	Married	Ayao	Christian	JCE and equivalent	No Formal Education	Yes	Working on own farm	Working for self	No		0	2		Ayao	Christian	4		Working regularly on farm of another person	Working for self	Yes	4	1	0.981681	4	3	5		No					No					No
Yes	bemoc	1	Primary Care Facility	Rural	Yes, consent given	1	2017-07-10	31	old women (>=30)	Maried	Married	Ayao	Christian	JCE and equivalent	No Formal Education	Yes	Working on own farm	Working for self	No		0	2		Ayao	Christian	4		Working regularly on farm of another person	Working for self	Yes	4	1	0.981681	4	3	5		No					No					No
No	bemoc	0	Primary Care Facility	Rural	Yes, consent given	1	2017-07-10	23	middle aged women (22-29 yrs)	Maried	Married	Anyanja	Christian	JCE and equivalent	No Formal Education	Yes	Working in own business	Not working	Yes	20000	0	2		Anyanja	Christian	4		Working in own business	Not working	Yes	4	1	-0.618541	3	2	2		Yes	Yes	Immediately		9.44643	No					No
No	bemoc	0	Primary Care Facility	Rural	Yes, consent given	1	2017-07-10	22	middle aged women (22-29 yrs)	Maried	Married	Ayao	Christian	PSLC and equivalent	No Formal Education	Yes	Working regularly on farm of another person	Working for self	No		0	2		Ayao	Christian	4		Working on own farm	Working for self	Yes	4	1	-1.54143	2	1	2		Yes	Yes	0		21	No					No
Yes	bemoc	1	Primary Care Facility	Rural	Yes, consent given	1	2017-07-10	24	middle aged women (22-29 yrs)	Maried	Married	Anyanja	Christian	Koranic school (madrassa)	No Formal Education	No	Working on own farm	Working for self	No		0	2		Anyanja	Christian	Some Formal Education	No	Working on own farm	Working for self	Yes	5	1	-0.88009	2	2	3		No					No					No
Yes	bemoc	1	Primary Care Facility	Rural	Yes, consent given	1	2017-07-10	36	old women (>=30)	Maried	Married	Ayao	Christian	PSLC and equivalent	No Formal Education	Yes	Working on own farm	Working for self	No		0	2		Ayao	Christian	3	Yes	Working on own farm	Working for self	Yes	3	1	0.745066	4	3	2		Yes	Yes	Immediately		9.44643	No					No
Yes	bemoc	1	Primary Care Facility	Rural	Yes, consent given	1	2017-07-10	27	middle aged women (22-29 yrs)	Maried	Married	Ayao	Christian	PSLC and equivalent	No Formal Education	Yes	Working on own farm	Working for self	No		0	2		Ayao	Christian	3	Yes	Working on own farm	Working for self	Yes	5	1	-2.67068	1	1	3		No					No					No
Yes	bemoc	1	Primary Care Facility	Rural	Yes, consent given	1	2017-07-10	35	old women (>=30)	Maried	Married	Ayao	Christian	No formal education	Some formal education	No	Working regularly on farm of another person	Working for self	Yes	1300	0	2		Ayao	Christian	Some Formal Education	Yes	Working regularly on farm of another person	Working for self	Yes	10	2	1.46552	4	4	7		No					No					No
No	bemoc	0	Primary Care Facility	Rural	Yes, consent given	1	2017-07-10	29	middle aged women (22-29 yrs)	Maried	Married	Anyanja	Christian	Koranic school (madrassa)	No Formal Education	No	Working in own business	Not working	Yes	5000	0	2		Anyanja	Christian	3	Yes	Working on own farm	Working for self	Yes	6	1	-0.583945	3	2	4		Yes	Yes	Immediately		9.44643	No					Yes	Yes
Yes	bemoc	1	Primary Care Facility	Rural	Yes, consent given	1	2017-07-10	28	middle aged women (22-29 yrs)	Maried	Married	Ayao	Christian	Koranic school (madrassa)	No Formal Education	No	Working on own farm	Working for self	No		0	2		Ayao	Christian	3	Yes	Working on own farm	Working for self	Yes	4	1	-0.828855	2	2	4		No					No					No
Yes	bemoc	1	Primary Care Facility	Rural	Yes, consent given	1	2017-07-10	42	old women (>=30)	Maried	Married	Ayao	Christian	Koranic school (madrassa)	No Formal Education	No	Working on own farm	Working for self	Yes	5000	0	2		Ayao	Christian	Some Formal Education	No	Working on own farm	Working for self	Yes	8	2	-1.48353	2	1	7		No					No					No
Yes	bemoc	1	Primary Care Facility	Rural	Yes, consent given	1	2017-07-10	20	young women (<22)	Maried	Married	Other	Christian	Koranic school (madrassa)	No Formal Education	No	Working regularly on farm of another person	Working for self	Yes	9000	0	2		Ayao	99	98	Yes	Working on own farm	Working for self	Yes	3	1	-2.18124	1	1	1		No					No					No
Yes	bemoc	1	Primary Care Facility	Rural	Yes, consent given	1	2017-07-11	35	old women (>=30)	Not married	Unmarried	Ayao	Christian	PSLC and equivalent	No Formal Education	Yes	Working on own farm	Working for self	No		I am	1								Yes	5	2	-1.02751	2	2	5		No					No					No
No	bemoc	0	Primary Care Facility	Rural	Yes, consent given	1	2017-07-11	20	young women (<22)	Maried	Married	Other	Christian	PSLC and equivalent	No Formal Education	Yes	Working regularly on farm of another person	Working for self	No		0	2		Other	Christian	98	Yes	Working regularly on farm of another person	Working for self	Yes	4	4	-1.77972	1	1	2		No					No					No
No	bemoc	0	Primary Care Facility	Rural	Yes, consent given	1	2017-07-11	30	old women (>=30)	Maried	Married	Anyanja	Christian	PSLC and equivalent	No Formal Education	Yes	Working in own business	Not working	No		0	2		Other	Christian	4		Day labourer / casual labourer / odd jobber (farm and non-farm)	Working for others	No, I am the breadwinner	3	1	-0.71978	2	2	5		No					No					No
No	bemoc	0	Primary Care Facility	Rural	Yes, consent given	1	2017-07-11	32	old women (>=30)	Maried	Married	Anyanja	Christian	Koranic school (madrassa)	No Formal Education	Yes	Working in own business	Not working	Yes	17055	I am	1								No, somebody else is the breadwinner	5	1	-2.30526	1	1	8		No					No					No
No	bemoc	0	Primary Care Facility	Rural	Yes, consent given	1	2017-07-11	22	middle aged women (22-29 yrs)	Maried	Married	Anyanja	Christian	JCE and equivalent	No Formal Education	Yes	Working regularly in business of another person	Working for others	Yes	17055	0	2		Anyanja	Christian	4		Working regularly in business of another person	Working for others	Yes	3	1	0.670948	4	3	1		No					No					No
No	bemoc	0	Primary Care Facility	Rural	Yes, consent given	1	2017-07-12	30	old women (>=30)	Maried	Married	Anyanja	Christian	JCE and equivalent	No Formal Education	Yes	Working in own business	Not working	No		0	2		Anyanja	Christian	4		Working on own farm	Working for self	Yes	4	1	0.712926	4	3	2		Yes	Yes	Immediately		9.44643	No					No
Yes	cemoc	1	Secindary Care Facility	Urban	Yes, consent given	1	2017-07-14	20	young women (<22)	Maried	Married	Ayao	Christian	JCE and equivalent	No Formal Education	Yes	Cooperative	Not working	No		0	2		Ayao	Christian	4		Working regularly on farm of another person	Working for self	Yes	3	1	1.98849	5	4	1		Yes	Yes	Immediately		9.44643	No					No
No	bemoc	0	Primary Care Facility	Rural	Yes, consent given	1	2017-07-14	19	young women (<22)	Maried	Married	Ayao	Christian	PSLC and equivalent	No Formal Education	Yes	Working in own business	Not working	Yes	500	0	2		Ayao	Christian	3	Yes	Working in own business	Not working	Yes	3	1	-2.4817	1	1	1		No					No					No
Yes	cemoc	1	Secindary Care Facility	Urban	Yes, consent given	1	2017-07-14	20	young women (<22)	Maried	Married	Ayao	Christian	JCE and equivalent	No Formal Education	Yes	Working on own farm	Working for self	No		0	2		Other	Christian	4		Working in own business	Not working	Yes	3	1	1.99736	5	4	2		No					No					No
Yes	cemoc	1	Secindary Care Facility	Urban	Yes, consent given	1	2017-07-14	24	middle aged women (22-29 yrs)	Maried	Married	Anyanja	Christian	JCE and equivalent	No Formal Education	Yes	Cooperative	Not working	No		0	2		Other	Christian	4		Civil servant	Working for others	Yes	4	1	3.01801	5	4	2		No					No					No
Yes	bemoc	1	Primary Care Facility	Rural	Yes, consent given	1	2017-07-14	24	middle aged women (22-29 yrs)	Maried	Married	Anyanja	Christian	PSLC and equivalent	No Formal Education	Yes	Working on own farm	Working for self	No		0	2		Anyanja	Christian	3	Yes	Working on own farm	Working for self	Yes	4	1	0.448132	4	3	3		No					No					No
Yes	bemoc	1	Primary Care Facility	Rural	Yes, consent given	1	2017-07-14	33	old women (>=30)	Maried	Married	Anyanja	Christian	Koranic school (madrassa)	No Formal Education	No	Working on own farm	Working for self	No		0	2		Anyanja	Christian	4		Working on own farm	Working for self	Yes	6	1	-1.18598	2	2	4		No					No					No
Yes	cemoc	1	Secindary Care Facility	Urban	Yes, consent given	1	2017-07-14	21	young women (<22)	Maried	Married	Anyanja	Christian	JCE and equivalent	No Formal Education	Yes	Working on own farm	Working for self	No		0	2		Ayao	Christian	4		Working regularly on farm of another person	Working for self	Yes	5	1	3.39686	5	4	1		No					No					Yes	Yes
Yes	bemoc	1	Primary Care Facility	Rural	Yes, consent given	1	2017-07-14	22	middle aged women (22-29 yrs)	Maried	Married	Anyanja	Christian	Koranic school (madrassa)	No Formal Education	No	Working on own farm	Working for self	No		0	2		Anyanja	Christian	3	Yes	Working in own business	Not working	Yes	3	1	-0.770324	2	2	2		No					No					No
Yes	cemoc	1	Secindary Care Facility	Urban	Yes, consent given	1	2017-07-14	21	young women (<22)	Maried	Married	Ayao	Christian	PSLC and equivalent	No Formal Education	Yes	Cooperative	Not working	No		0	2		Ayao	Christian	4		Working in own business	Not working	Yes	4	1	0.955804	4	3	3		No					No					No
Yes	bemoc	1	Primary Care Facility	Rural	Yes, consent given	1	2017-07-14	24	middle aged women (22-29 yrs)	Maried	Married	Anyanja	Christian	PSLC and equivalent	No Formal Education	Yes	Working on own farm	Working for self	No		0	2		Anyanja	Christian	3	Yes	Working in own business	Not working	Yes	4	1	2.9452	5	4	2		No					No					No
Yes	cemoc	1	Secindary Care Facility	Urban	Yes, consent given	1	2017-07-14	16	young women (<22)	Not married	Unmarried	Other	Christian	JCE and equivalent	No Formal Education	Yes	Church	Not working	No		0	2	Mother/ Father	Other	Christian	3	Yes	Working regularly on farm of another person	Working for self	Yes	4	2	0.608465	4	3	1		No					No					No
Yes	bemoc	1	Primary Care Facility	Rural	Yes, consent given	1	2017-07-14	28	middle aged women (22-29 yrs)	Maried	Married	Anyanja	Christian	Koranic school (madrassa)	No Formal Education	No	Working on own farm	Working for self	No		0	2		Anyanja	Christian	3	Yes	Working on own farm	Working for self	Yes	6	1	-0.550573	3	2	4		No					No					No
Yes	bemoc	1	Secindary Care Facility	Rural	Yes, consent given	1	2017-07-14	20	young women (<22)	Maried	Married	Anyanja	Christian	Koranic school (madrassa)	No Formal Education	No	Working on own farm	Working for self	No		0	2		Anyanja	Christian	98	Yes	Working on own farm	Working for self	Yes	4	1	-2.26575	1	1	2		Yes	Yes	Immediately		9.44643	No					No
Yes	bemoc	1	Primary Care Facility	Rural	Yes, consent given	1	2017-07-14	17	young women (<22)	Maried	Married	Anyanja	Christian	Koranic school (madrassa)	No Formal Education	Yes	Student	Not working	No		0	2		Ayao	2	4		Working regularly on farm of another person	Working for self	Yes	3	1	-0.859803	2	2	1		No					No					No
Yes	bemoc	1	Primary Care Facility	Rural	Yes, consent given	1	2017-07-14	26.0588	middle aged women (22-29 yrs)	Maried	Married	Anyanja	Christian	Koranic school (madrassa)	No Formal Education	No	Working on own farm	Working for self	Yes	2000	0	2		Anyanja	Christian	3	Yes	Working on own farm	Working for self	Yes	6	1	2.20663	5	4	4		No					No					No
Yes	bemoc	1	Primary Care Facility	Rural	Yes, consent given	1	2017-07-14	18	young women (<22)	Maried	Married	Anyanja	Christian	JCE and equivalent	No Formal Education	Yes	Working on own farm	Working for self	Yes	7000	0	2		Anyanja	Christian	4		Working regularly on farm of another person	Working for self	Yes	10	1	4.56017	5	4	1		No					No					No
No	bemoc	0	Primary Care Facility	Rural	Yes, consent given	1	2017-07-14	36	old women (>=30)	Maried	Married	Ayao	Christian	Koranic school (madrassa)	No Formal Education	No	Working on own farm	Working for self	No		0	2		Ayao	Christian	3	Yes	Working on own farm	Working for self	Yes	6	1	-2.04718	1	1	8		Yes	Yes	0		7	No					No
Yes	bemoc	1	Primary Care Facility	Rural	Yes, consent given	1	2017-07-14	44	old women (>=30)	Maried	Married	Anyanja	Christian	No formal education	Some formal education	No	Working on own farm	Working for self	No		0	2		Anyanja	Christian	3	Yes	Working on own farm	Working for self	Yes	8	1	-1.60189	1	1	8		No					No					Yes	Yes
No	bemoc	0	Primary Care Facility	Rural	Yes, consent given	1	2017-07-14	19	young women (<22)	Maried	Married	Ayao	Christian	Koranic school (madrassa)	No Formal Education	No	Working on own farm	Working for self	No		0	2		Ayao	Christian	3	Yes	Working on own farm	Working for self	Yes	2	1	-1.34665	2	1	1		No					No					No
Yes	bemoc	1	Primary Care Facility	Rural	Yes, consent given	1	2017-07-14	21	young women (<22)	Maried	Married	Anyanja	Christian	JCE and equivalent	No Formal Education	Yes	Working regularly on farm of another person	Working for self	No		0	2		Ayao	Christian	4		Working on own farm	Working for self	Yes	5	1	4.15285	5	4	1		No					No					No
Yes	bemoc	1	Primary Care Facility	Rural	Yes, consent given	1	2017-07-14	30	old women (>=30)	Maried	Married	Anyanja	Christian	Koranic school (madrassa)	No Formal Education	No	Working on own farm	Working for self	Yes	20000	0	2		Anyanja	Christian	3	Yes	Working on own farm	Working for self	Yes	5	1	0.720897	4	3	3		No					No					No
Yes	cemoc	1	Secindary Care Facility	Urban	Yes, consent given	1	2017-07-15	22	middle aged women (22-29 yrs)	Maried	Married	Anyanja	Christian	JCE and equivalent	No Formal Education	Yes	Working regularly on farm of another person	Working for self	Yes	1200	0	2		Ayao	Christian	4		Working in own business	Not working	Yes	4	1	0.99615	4	3	2		No					No					No
Yes	cemoc	1	Secindary Care Facility	Urban	Yes, consent given	1	2017-07-15	26	middle aged women (22-29 yrs)	Maried	Married	Ayao	Christian	Koranic school (madrassa)	No Formal Education	No	Working regularly on farm of another person	Working for self	Yes	30000	0	2		Ayao	Christian	4		Working regularly on farm of another person	Working for self	Yes	6	1	2.82822	5	4	3		No					No					No
Yes	bemoc	1	Primary Care Facility	Rural	Yes, consent given	1	2017-07-15	23	middle aged women (22-29 yrs)	Maried	Married	Anyanja	Christian	Koranic school (madrassa)	No Formal Education	Yes	Cooperative	Not working	No		0	2		Anyanja	Christian	3	Yes	Working in own business	Not working	Yes	4	1	-2.08561	1	1	4		No					No					No
Yes	cemoc	1	Secindary Care Facility	Urban	Yes, consent given	1	2017-07-15	32	old women (>=30)	Not married	Unmarried	Ayao	Christian	JCE and equivalent	No Formal Education	Yes	Working regularly on farm of another person	Working for self	Yes	7500	I am	1								Yes	6	2	2.84026	5	4	4		Yes	Yes	Immediately		9.44643	No					No
Yes	cemoc	1	Secindary Care Facility	Urban	Yes, consent given	1	2017-07-15	26	middle aged women (22-29 yrs)	Maried	Married	Ayao	Christian	PSLC and equivalent	No Formal Education	Yes	Working regularly on farm of another person	Working for self	Yes	22000	0	2		Other	Christian	3	Yes	Working regularly on farm of another person	Working for self	Yes	5	1	1.73043	5	4	3		No					No					No
Yes	bemoc	1	Primary Care Facility	Rural	Yes, consent given	1	2017-07-15	17	young women (<22)	Maried	Married	Anyanja	Christian	Koranic school (madrassa)	No Formal Education	Yes	Cooperative	Not working	No		0	2		Anyanja	Christian	3	Yes	Working on own farm	Working for self	Yes	3	1	-1.84174	1	1	1		No					No					No
Yes	cemoc	1	Secindary Care Facility	Urban	Yes, consent given	1	2017-07-15	23	middle aged women (22-29 yrs)	Maried	Married	Ayao	Christian	JCE and equivalent	No Formal Education	Yes	Cooperative	Not working	No		0	2		Anyanja	Christian	4		Working regularly on farm of another person	Working for self	Yes	3	1	2.08755	5	4	1		No					No					Yes	Yes
Yes	bemoc	1	Primary Care Facility	Rural	Yes, consent given	1	2017-07-15	26	middle aged women (22-29 yrs)	Maried	Married	Anyanja	Christian	PSLC and equivalent	No Formal Education	Yes	Working regularly on farm of another person	Working for self	No		0	2		Other	Christian	98	Yes	Working regularly on farm of another person	Working for self	Yes	5	1	-0.285621	3	2	2		No					No					No
Yes	bemoc	1	Primary Care Facility	Rural	Yes, consent given	1	2017-07-15	23	middle aged women (22-29 yrs)	Maried	Married	Anyanja	Christian	No formal education	Some formal education	No	Working on own farm	Working for self	No		0	2		Anyanja	Christian	3	Yes	Working in own business	Not working	Yes	3	1	-1.62599	1	1	1		No					No					No
No	bemoc	0	Primary Care Facility	Rural	Yes, consent given	1	2017-07-15	27	middle aged women (22-29 yrs)	Maried	Married	Ayao	Christian	PSLC and equivalent	No Formal Education	Yes	Working on own farm	Working for self	Yes	3000	0	2		Ayao	Christian	3	Yes	Working on own farm	Working for self	Yes	3	1	-1.56902	1	1	4		No					No					No
Yes	bemoc	1	Primary Care Facility	Rural	Yes, consent given	1	2017-07-15	24.2857	middle aged women (22-29 yrs)	Maried	Married	Anyanja	99	PSLC and equivalent	No Formal Education	Yes	Working on own farm	Working for self	Yes	3000	0	2		Anyanja	3	2	Yes	Working on own farm	Working for self	Yes	6	1	0.17449	3	3	4		No					No					No
Yes	bemoc	1	Primary Care Facility	Rural	Yes, consent given	1	2017-07-15	30	old women (>=30)	Maried	Married	Anyanja	Christian	PSLC and equivalent	No Formal Education	Yes	Working on own farm	Working for self	No		0	2		Anyanja	Christian	4		Working in own business	Not working	Yes	4	1	-1.36168	2	1	2		No					No					No
Yes	bemoc	1	Primary Care Facility	Rural	Yes, consent given	1	2017-07-15	30	old women (>=30)	Maried	Married	Anyanja	Christian	PSLC and equivalent	No Formal Education	Yes	Working on own farm	Working for self	No		0	2		Anyanja	Christian	4		Working in own business	Not working	Yes	4	1	-1.36168	2	1	2		No					No					No
Yes	bemoc	1	Primary Care Facility	Rural	Yes, consent given	1	2017-07-15	30	old women (>=30)	Maried	Married	Anyanja	Christian	No formal education	Some formal education	No	Working on own farm	Working for self	Yes	3537	0	2		Anyanja	Christian	3	Yes	Working in own business	Not working	Yes	7	1	-0.625376	3	2	8		No					No					No
Yes	cemoc	1	Secindary Care Facility	Urban	Yes, consent given	1	2017-07-15	20	young women (<22)	Maried	Married	Ayao	Christian	JCE and equivalent	No Formal Education	Yes	Working on own farm	Working for self	No		0	2		Ayao	Christian	4		Working regularly on farm of another person	Working for self	Yes	3	1	-2.38091	1	1	1		No					No					No
Yes	bemoc	1	Primary Care Facility	Rural	Yes, consent given	1	2017-07-15	26	middle aged women (22-29 yrs)	Maried	Married	Anyanja	Christian	Koranic school (madrassa)	No Formal Education	Yes	Working on own farm	Working for self	No		0	2		Anyanja	Christian	3	Yes	Working regularly on farm of another person	Working for self	Yes	4	1	-0.0891216	3	3	3		No					No					No
Yes	bemoc	1	Primary Care Facility	Rural	Yes, consent given	1	2017-07-15	30	old women (>=30)	Maried	Married	Anyanja	Christian	Koranic school (madrassa)	No Formal Education	No	Working on own farm	Working for self	Yes	3000	0	2		Anyanja	Christian	2	Yes	Working on own farm	Working for self	Yes	7	1	2.36048	5	4	6		No					No					No
No	bemoc	0	Primary Care Facility	Rural	Yes, consent given	1	2017-07-15	22	middle aged women (22-29 yrs)	Maried	Married	Ayao	Christian	Koranic school (madrassa)	No Formal Education	No	Working on own farm	Working for self	No		I am	1								Yes	3	1	-2.2998	1	1	2		No					No					No
Yes	bemoc	1	Primary Care Facility	Rural	Yes, consent given	1	2017-07-15	20	young women (<22)	Not married	Unmarried	Anyanja	Christian	PSLC and equivalent	No Formal Education	No	Working on own farm	Working for self	No		I am	1								Yes	3	1	-2.61388	1	1	2		No					No					No
Yes	bemoc	1	Primary Care Facility	Rural	Yes, consent given	1	2017-07-15	18	young women (<22)	Not married	Unmarried	Anyanja	Christian	Koranic school (madrassa)	No Formal Education	No	Working on own farm	Working for self	No		0	2	Mother/ Father	Anyanja	Christian	3	Yes	Working on own farm	Working for self	Yes	8	2	-0.515155	3	2	1		No					No					No
Yes	bemoc	1	Primary Care Facility	Rural	Yes, consent given	1	2017-07-15	18	young women (<22)	Not married	Unmarried	Anyanja	Christian	Koranic school (madrassa)	No Formal Education	No	Working on own farm	Working for self	No		0	2	Mother/ Father	Anyanja	Christian	3	Yes	Working on own farm	Working for self	Yes	8	2	-0.515155	3	2	1		No					No					No
Yes	bemoc	1	Primary Care Facility	Rural	Yes, consent given	1	2017-07-15	30	old women (>=30)	Maried	Married	Anyanja	Christian	Koranic school (madrassa)	No Formal Education	No	Working on own farm	Working for self	No		0	2		Anyanja	Christian	Some Formal Education	No	Working regularly in business of another person	Working for others	Yes	7	1	-1.51258	2	1	4		No					No					No
Yes	bemoc	1	Primary Care Facility	Rural	Yes, consent given	1	2017-07-16	31	old women (>=30)	Maried	Married	Anyanja	Christian	JCE and equivalent	No Formal Education	Yes	Working on own farm	Working for self	No		0	2		Anyanja	Christian	4		Working on own farm	Working for self	Yes	6	2	1.017	4	3	4		No					No					No
Yes	cemoc	1	Secindary Care Facility	Urban	Yes, consent given	1	2017-07-16	20	young women (<22)	Maried	Married	Other	2	PSLC and equivalent	No Formal Education	Yes	Working on own farm	Working for self	Yes	5500	0	2		Other	Christian	3	Yes	Working in own business	Not working	Yes	3	1	0.262079	4	3	1		No					No					No
No	bemoc	0	Primary Care Facility	Rural	Yes, consent given	1	2017-07-16	18	young women (<22)	Maried	Married	Ayao	Christian	Koranic school (madrassa)	No Formal Education	No	Working in own business	Not working	No		0	2		Other	2	3	Yes	Working in own business	Not working	Yes	3	1	-3.0985	1	1	1		No					No					No
Yes	cemoc	1	Secindary Care Facility	Urban	Yes, consent given	1	2017-07-16	17	young women (<22)	Maried	Married	Ayao	Christian	PSLC and equivalent	No Formal Education	Yes	Cooperative	Not working	No		0	2		Ayao	Christian	3	Yes	Working in own business	Not working	Yes	3	1	1.09537	4	3	1		No					No					No
Yes	cemoc	1	Secindary Care Facility	Urban	Yes, consent given	1	2017-07-16	29	middle aged women (22-29 yrs)	Maried	Married	Ayao	Christian	JCE and equivalent	No Formal Education	Yes	Working on own farm	Working for self	No		0	2		Anyanja	Christian	4		Day labourer / casual labourer / odd jobber (farm and non-farm)	Working for others	Yes	4	1	2.18241	5	4	2		Yes	No				No					No
No	bemoc	0	Primary Care Facility	Rural	Yes, consent given	1	2017-07-16	25	middle aged women (22-29 yrs)	Maried	Married	Ayao	Christian	Koranic school (madrassa)	No Formal Education	No	Working on own farm	Working for self	No		0	2		Ayao	Christian	2	Yes	Working regularly on farm of another person	Working for self	Yes	5	1	-2.38838	1	1	3		No					No					No
Yes	bemoc	1	Primary Care Facility	Rural	Yes, consent given	1	2017-07-16	24	middle aged women (22-29 yrs)	Maried	Married	Other	2	PSLC and equivalent	No Formal Education	Yes	Cooperative	Not working	No		0	2		Other	2	2	Yes	Working regularly on farm of another person	Working for self	Yes	4	1	0.0487276	3	3	2		No					No					No
Yes	cemoc	1	Secindary Care Facility	Urban	Yes, consent given	1	2017-07-16	36	old women (>=30)	Maried	Married	Other	2	No formal education	Some formal education	No	Working regularly on farm of another person	Working for self	Yes	25000	0	2		Other	Christian	4		Working regularly on farm of another person	Working for self	Yes	5	1	1.94839	5	4	4		No					No					No
Yes	bemoc	1	Primary Care Facility	Rural	Yes, consent given	1	2017-07-16	18	young women (<22)	Maried	Married	Anyanja	Christian	PSLC and equivalent	No Formal Education	Yes	Working on own farm	Working for self	No		0	2		Anyanja	Christian	4		Working regularly on farm of another person	Working for self	Yes	3	1	0.325888	4	3	1		No					No					No
Yes	bemoc	1	Primary Care Facility	Rural	Yes, consent given	1	2017-07-16	30	old women (>=30)	Maried	Married	Anyanja	Christian	JCE and equivalent	No Formal Education	Yes	Working on own farm	Working for self	Yes	4666	0	2		Anyanja	Christian	4		Working on own farm	Working for self	Yes	6	1	0.704953	4	3	4		Yes	Yes	Immediately		9.44643	No					No
No	bemoc	0	Primary Care Facility	Rural	Yes, consent given	1	2017-07-16	41	old women (>=30)	Maried	Married	Ayao	Christian	Koranic school (madrassa)	No Formal Education	No	Working on own farm	Working for self	Yes	3000	0	2		Ayao	Christian	2	No	Working on own farm	Working for self	Yes	11	2	-0.49354	3	2	8		No					Yes	Yes	Immediately		2.4	No
Yes	bemoc	1	Primary Care Facility	Rural	Yes, consent given	1	2017-07-16	24	middle aged women (22-29 yrs)	Maried	Married	Anyanja	Christian	PSLC and equivalent	No Formal Education	Yes	Working regularly on farm of another person	Working for self	No		0	2		Anyanja	Christian	4		Working on own farm	Working for self	Yes	6	1	-0.199484	3	3	4		Yes	Yes	Immediately		9.44643	No					No
Yes	bemoc	1	Primary Care Facility	Rural	Yes, consent given	1	2017-07-16	21	young women (<22)	Maried	Married	Anyanja	Christian	PSLC and equivalent	No Formal Education	Yes	Working on own farm	Working for self	Yes	10000	0	2		Anyanja	Christian	4		Working regularly in business of another person	Working for others	Yes	4	1	-1.28985	2	2	2		No					No					No
Yes	bemoc	1	Primary Care Facility	Rural	Yes, consent given	1	2017-07-16	20	young women (<22)	Not married	Unmarried	Anyanja	Christian	Koranic school (madrassa)	No Formal Education	No	Working regularly on farm of another person	Working for self	Yes	3000	0	2	Grandmother / grandfather	Anyanja	Christian	Some Formal Education	No	Working regularly on farm of another person	Working for self	Yes	7	2	-1.26915	2	2	2		No					No					No
Yes	bemoc	1	Primary Care Facility	Rural	Yes, consent given	1	2017-07-16	20	young women (<22)	Not married	Unmarried	Anyanja	Christian	Koranic school (madrassa)	No Formal Education	No	Working regularly on farm of another person	Working for self	Yes	3000	0	2	Grandmother / grandfather	Anyanja	Christian	Some Formal Education	No	Working regularly on farm of another person	Working for self	Yes	7	2	-1.26915	2	2	2		No					No					No
No	bemoc	0	Primary Care Facility	Rural	Yes, consent given	1	2017-07-16	18	young women (<22)	Maried	Married	Ayao	Christian	PSLC and equivalent	No Formal Education	Yes	Working on own farm	Working for self	No		0	2		Ayao	Christian	Some Formal Education	No	Working on own farm	Working for self	Yes	3	1	-1.95778	1	1	1		No					No					No
Yes	bemoc	1	Primary Care Facility	Rural	Yes, consent given	1	2017-07-16	18	young women (<22)	Not married	Unmarried	Anyanja	Christian	PSLC and equivalent	No Formal Education	Yes	Working on own farm	Working for self	Yes	2000	0	2	Mother/ Father	Anyanja	Christian	3	Yes	Working on own farm	Working for self	Yes	5	2	0.359602	4	3	1		No					No					No
Yes	bemoc	1	Primary Care Facility	Rural	Yes, consent given	1	2017-07-16	36	old women (>=30)	Maried	Married	Anyanja	Christian	Koranic school (madrassa)	No Formal Education	No	Working on own farm	Working for self	Yes	20000	0	2		Anyanja	Christian	2	No	Working on own farm	Working for self	Yes	5.04	2	0.0028316	3	3	9		Yes	Yes	0		7	No					No
No	bemoc	0	Primary Care Facility	Rural	Yes, consent given	1	2017-07-16	19	young women (<22)	Maried	Married	Ayao	Christian	PSLC and equivalent	No Formal Education	Yes	Working on own farm	Working for self	No		0	2		Ayao	Christian	3	Yes	Working regularly on farm of another person	Working for self	Yes	3	1	0.243744	3	3	1		No					No					No
No	bemoc	0	Primary Care Facility	Rural	Yes, consent given	1	2017-07-16	29	middle aged women (22-29 yrs)	Maried	Married	Ayao	Christian	JCE and equivalent	No Formal Education	Yes	Working regularly in business of another person	Working for others	Yes	20000	0	2		Other	Christian	4		Working regularly in business of another person	Working for others	Yes	9	1	3.57606	5	4	3		No					No					No
Yes	bemoc	1	Primary Care Facility	Rural	Yes, consent given	1	2017-07-16	37	old women (>=30)	Maried	Married	Anyanja	Christian	PSLC and equivalent	No Formal Education	Yes	Working on own farm	Working for self	No		0	2		Anyanja	Christian	3	Yes	Working on own farm	Working for self	Yes	4	1	-1.18564	2	2	2		No					No					No
Yes	bemoc	1	Primary Care Facility	Rural	Yes, consent given	1	2017-07-17	19	young women (<22)	Not married	Unmarried	Anyanja	Christian	PSLC and equivalent	No Formal Education	Yes	Working on own farm	Working for self	No		0	2	Grandmother / grandfather	Anyanja	Christian	Some Formal Education	No	Working on own farm	Working for self	Yes	5	1	-2.3915	1	1	2		No					No					No
Yes	bemoc	1	Primary Care Facility	Rural	Yes, consent given	1	2017-07-17	26	middle aged women (22-29 yrs)	Maried	Married	Anyanja	Christian	PSLC and equivalent	No Formal Education	Yes	Working on own farm	Working for self	No		0	2		Anyanja	Christian	4		Working on own farm	Working for self	Yes	5	1	1.31886	4	4	3		No					No					No
Yes	cemoc	1	Secindary Care Facility	Rural	Yes, consent given	1	2017-07-17	22	middle aged women (22-29 yrs)	Maried	Married	Anyanja	Christian	PSLC and equivalent	No Formal Education	Yes	Working on own farm	Working for self	No		0	2		Anyanja	Christian	3	Yes	Working on own farm	Working for self	Yes	5	1	1.33702	4	4	3		No					No					No
Yes	cemoc	1	Secindary Care Facility	Rural	Yes, consent given	1	2017-07-17	28	middle aged women (22-29 yrs)	Maried	Married	Anyanja	Christian	PSLC and equivalent	No Formal Education	Yes	Working on own farm	Working for self	Yes	50000	0	2		Anyanja	Christian	Some Formal Education	No	Working on own farm	Working for self	Yes	6	1	-0.416691	3	2	3		No					No					No
Yes	bemoc	1	Primary Care Facility	Rural	Yes, consent given	1	2017-07-17	24	middle aged women (22-29 yrs)	Maried	Married	Other	Christian	Koranic school (madrassa)	No Formal Education	Yes	Working on own farm	Working for self	No		0	2		Anyanja	Christian	3	Yes	Working on own farm	Working for self	Yes	6	1	0.0478483	3	3	4		No					No					No
Yes	bemoc	1	Primary Care Facility	Rural	Yes, consent given	1	2017-07-17	34	old women (>=30)	Maried	Married	Anyanja	Christian	PSLC and equivalent	No Formal Education	Yes	Working on own farm	Working for self	No		0	2		Other	3	4		Working regularly on farm of another person	Working for self	Yes	9	3	2.27699	5	4	7		No					No					No
Yes	bemoc	1	Primary Care Facility	Rural	Yes, consent given	1	2017-07-17	25	middle aged women (22-29 yrs)	Not married	Unmarried	Anyanja	99	Koranic school (madrassa)	No Formal Education	No	Working regularly on farm of another person	Working for self	No		I am	1								Yes	4	1	1.24401	4	4	3		No					No					No
Yes	cemoc	1	Secindary Care Facility	Rural	Yes, consent given	1	2017-07-17	36	old women (>=30)	Maried	Married	Other	Christian	JCE and equivalent	No Formal Education	Yes	Working on own farm	Working for self	Yes	7500	0	2		Other	Christian	3	Yes	Working on own farm	Working for self	Yes	11	2	3.60036	5	4	7		No					No					No
No	bemoc	0	Primary Care Facility	Rural	Yes, consent given	1	2017-07-17	20	young women (<22)	Maried	Married	Ayao	Christian	PSLC and equivalent	No Formal Education	No	Working on own farm	Working for self	No		0	2		Ayao	Christian	4		Other	Working for others	Yes	3	1	-1.60546	1	1	1		No					No					No
Yes	bemoc	1	Primary Care Facility	Rural	Yes, consent given	1	2017-07-17	23	middle aged women (22-29 yrs)	Maried	Married	Anyanja	Christian	Koranic school (madrassa)	No Formal Education	No	Working in own business	Not working	No		I am	1								No, somebody else is the breadwinner	4	1	0.0250213	3	3	2		Yes	Yes	0		2	No					No
No	bemoc	0	Primary Care Facility	Rural	Yes, consent given	1	2017-07-17	24	middle aged women (22-29 yrs)	Maried	Married	Ayao	2	PSLC and equivalent	No Formal Education	Yes	Working on own farm	Working for self	No		0	2		Ayao	2	3	Yes	Working on own farm	Working for self	Yes	5	1	-3.11687	1	1	2		No					No					No
Yes	bemoc	1	Primary Care Facility	Rural	Yes, consent given	1	2017-07-17	18	young women (<22)	Not married	Unmarried	Other	Christian	PSLC and equivalent	No Formal Education	Yes	Working on own farm	Working for self	No		0	2	Mother/ Father	Other	Christian	2	Yes	Working on own farm	Working for self	No, somebody else is the breadwinner	4	1	-2.04718	1	1	1		Yes	Yes	0		2	No					No
Yes	cemoc	1	Secindary Care Facility	Rural	Yes, consent given	1	2017-07-17	22	middle aged women (22-29 yrs)	Maried	Married	Ayao	Christian	PSLC and equivalent	No Formal Education	Yes	Working regularly on farm of another person	Working for self	Yes	10000	0	2		Ayao	Christian	3	Yes	Working on own farm	Working for self	Yes	5	1	-0.920837	2	2	3		No					No					No
Yes	bemoc	1	Primary Care Facility	Rural	Yes, consent given	1	2017-07-17	20	young women (<22)	Maried	Married	Anyanja	Christian	PSLC and equivalent	No Formal Education	Yes	Working on own farm	Working for self	Yes	5000	0	2		Anyanja	Christian	3	Yes	Working on own farm	Working for self	Yes	3	1	-1.80332	1	1	1		No					No					No
Yes	bemoc	1	Primary Care Facility	Rural	Yes, consent given	1	2017-07-17	25	middle aged women (22-29 yrs)	Maried	Married	Anyanja	Christian	PSLC and equivalent	No Formal Education	Yes	Working on own farm	Working for self	Yes	6376	0	2		Anyanja	Christian	2	Yes	Working on own farm	Working for self	Yes	4	1	-0.960525	2	2	2		No					No					No
Yes	cemoc	1	Secindary Care Facility	Rural	Yes, consent given	1	2017-07-18	20	young women (<22)	Maried	Married	Anyanja	Christian	PSLC and equivalent	No Formal Education	Yes	Cooperative	Not working	No		0	2		Anyanja	Christian	3	Yes	Working on own farm	Working for self	Yes	8	1	2.17162	5	4	5		Yes	Yes	Immediately		9.44643	No					No
Yes	cemoc	1	Secindary Care Facility	Rural	Yes, consent given	1	2017-07-18	18	young women (<22)	Maried	Married	Other	2	PSLC and equivalent	No Formal Education	No	Working on own farm	Working for self	Yes	80000	0	2		Anyanja	Christian	4		Working regularly in business of another person	Working for others	Yes	3	1	-0.811785	2	2	1		Yes	Yes	0		30	No					No
Yes	cemoc	1	Secindary Care Facility	Rural	Yes, consent given	1	2017-07-18	22	middle aged women (22-29 yrs)	Maried	Married	Ayao	Christian	No formal education	Some formal education	No	Working in own business	Not working	Yes	500	0	2		Anyanja	Christian	Some Formal Education	No	Working in own business	Not working	Yes	3	1	-2.40245	1	1	1		Yes	Yes	Immediately		9.44643	No					No
Yes	bemoc	1	Primary Care Facility	Rural	Yes, consent given	1	2017-07-18	35	old women (>=30)	Maried	Married	Anyanja	Christian	JCE and equivalent	No Formal Education	Yes	Working on own farm	Working for self	Yes	3500	0	2		Anyanja	Christian	3	Yes	Working on own farm	Working for self	Yes	6	1	3.35922	5	4	4		No					No					No
Yes	bemoc	1	Primary Care Facility	Rural	Yes, consent given	1	2017-07-18	37	old women (>=30)	Not married	Unmarried	Anyanja	Christian	Koranic school (madrassa)	No Formal Education	No	Working regularly on farm of another person	Working for self	Yes	12	0	2		Anyanja	Christian	4		Working regularly in business of another person	Working for others	No, I am the breadwinner	7	1	-0.12884	3	3	9		Yes	Yes	Immediately		9.44643	No					No
Yes	bemoc	1	Primary Care Facility	Rural	Yes, consent given	1	2017-07-18	22	middle aged women (22-29 yrs)	Maried	Married	Other	2	Koranic school (madrassa)	No Formal Education	No	Working in own business	Not working	No		0	2		Other	2	3	Yes	NGO	Working for others	Yes	5	1	-0.542616	3	2	4		No					No					No
Yes	cemoc	1	Secindary Care Facility	Rural	Yes, consent given	1	2017-07-18	22	middle aged women (22-29 yrs)	Maried	Married	Ayao	Christian	PSLC and equivalent	No Formal Education	Yes	Working on own farm	Working for self	Yes	4000	0	2		Anyanja	Christian	3	Yes	Working on own farm	Working for self	Yes	3	1	-0.16778	3	3	1		No					No					No
Yes	cemoc	1	Secindary Care Facility	Rural	Yes, consent given	1	2017-07-18	36	old women (>=30)	Maried	Married	Anyanja	Christian	JCE and equivalent	No Formal Education	Yes	Working on own farm	Working for self	Yes	30000	0	2		Anyanja	Christian	3	Yes	Working regularly on farm of another person	Working for self	Yes	6	1	-0.838325	2	2	5		No					No					No
Yes	bemoc	1	Primary Care Facility	Rural	Yes, consent given	1	Jul 2,	24	middle aged women (22-29 yrs)	Maried	Married	Anyanja	Christian	Koranic school (madrassa)	No Formal Education	No	Working on own farm	Working for self	Yes	7000	0	2		Anyanja	Christian	3	Yes	Working on own farm	Working for self	Yes	7	2	-0.200771	3	3	4		No					No					No
Yes	bemoc	1	Primary Care Facility	Rural	Yes, consent given	1	Jul 2,	24	middle aged women (22-29 yrs)	Maried	Married	Ayao	Christian	No formal education	Some formal education	No	Working regularly on farm of another person	Working for self	Yes	6700	0	2		Ayao	99	3	Yes	Working regularly on farm of another person	Working for self	Yes	9	1	-0.153336	3	3	7		Yes	Yes	0		4	No					No
Yes	bemoc	1	Primary Care Facility	Rural	Yes, consent given	1	Jul 2,	26	middle aged women (22-29 yrs)	Maried	Married	Anyanja	Christian	Koranic school (madrassa)	No Formal Education	No	Working on own farm	Working for self	Yes	50000	0	2		Anyanja	Christian	2	Yes	Working regularly on farm of another person	Working for self	Yes	4	1	0.330128	4	3	5		No					Yes	Yes	0		1	No
No	bemoc	0	Primary Care Facility	Rural	Yes, consent given	1	Jul 2,	29	middle aged women (22-29 yrs)	Not married	Unmarried	Ayao	99	Koranic school (madrassa)	No Formal Education	Yes	Working in own business	Not working	Yes	5000	I am	1								Yes	4	2	-2.75418	1	1	3		No					No					No
Yes	bemoc	1	Primary Care Facility	Rural	Yes, consent given	1	Jul 2,	38	old women (>=30)	Maried	Married	Ayao	Christian	No formal education	Some formal education	No	Working on own farm	Working for self	No		0	2		Ayao	Christian	2	Yes	Working on own farm	Working for self	Yes	10	2	-1.29699	2	2	8		Yes	Yes	0		7	No					No
No	bemoc	0	Primary Care Facility	Rural	Yes, consent given	1	Jul 2,	28	middle aged women (22-29 yrs)	Maried	Married	Ayao	99	No formal education	Some formal education	No	Working on own farm	Working for self	Yes	2000	I am	1								Yes	5	1	-1.89892	1	1	4		Yes	Yes	Immediately		9.44643	No					No
Yes	bemoc	1	Primary Care Facility	Rural	Yes, consent given	1	Jul 2,	35	old women (>=30)	Maried	Married	Ayao	Christian	Koranic school (madrassa)	No Formal Education	No	Working on own farm	Working for self	No		0	2		Ayao	Christian	3	Yes	Working on own farm	Working for self	Yes	7	1	0.229498	3	3	5		No					No					Yes	Yes
No	bemoc	0	Primary Care Facility	Rural	Yes, consent given	1	Jul 2,	21	young women (<22)	Not married	Unmarried	Other	Christian	JCE and equivalent	No Formal Education	Yes	Working on own farm	Working for self	No		I am	1								Yes	3	1	-2.26956	1	1	2		No					No					No
Yes	bemoc	1	Primary Care Facility	Rural	Yes, consent given	1	Jul 2,	19	young women (<22)	Maried	Married	Anyanja	Christian	PSLC and equivalent	No Formal Education	Yes	Working in own business	Not working	Yes	5000	0	2		Anyanja	3	3	Yes	Working on own farm	Working for self	Yes	3	1	-1.14077	2	2	1		Yes	Yes	0		7	No					No
Yes	bemoc	1	Primary Care Facility	Rural	Yes, consent given	1	Jul 2,	20	young women (<22)	Maried	Married	Ayao	Christian	JCE and equivalent	No Formal Education	Yes	Working on own farm	Working for self	No		0	2		Ayao	Christian	98	Yes	Working regularly on farm of another person	Working for self	Yes	2	1	-2.31268	1	1	1		Yes	Yes	Immediately		9.44643	No					No
No	bemoc	0	Primary Care Facility	Rural	Yes, consent given	1	Jul 2,	18	young women (<22)	Maried	Married	Other	Christian	PSLC and equivalent	No Formal Education	Yes	Working on own farm	Working for self	No		0	2		Ayao	Christian	3	Yes	Student	Not working	No, somebody else is the breadwinner	3	1	-2.3915	1	1	1		No					No					No
Yes	bemoc	1	Primary Care Facility	Rural	Yes, consent given	1	Jul 2,	20	young women (<22)	Not married	Unmarried	Ayao	Christian	No formal education	Some formal education	No	Working regularly on farm of another person	Working for self	Yes	6000	0	2	Grandmother / grandfather	Ayao	Christian	98	Yes	Working on own farm	Working for self	Yes	4	2	1.1996	4	4	1		No					No					No
Yes	bemoc	1	Primary Care Facility	Rural	Yes, consent given	1	Jul 2,	21	young women (<22)	Maried	Married	Ayao	Christian	JCE and equivalent	No Formal Education	Yes	Working on own farm	Working for self	Yes	60000	0	2		Other	2	Some Formal Education	No	Working on own farm	Working for self	Yes	4	1	-1.16993	2	2	2		No					No					No
No	bemoc	0	Primary Care Facility	Rural	Yes, consent given	1	Jul 2,	19	young women (<22)	Maried	Married	Other	Christian	PSLC and equivalent	No Formal Education	Yes	Working on own farm	Working for self	Yes	15000	0	2		Other	Christian	4		Working on own farm	Working for self	Yes	3	1	-1.32827	2	2	1		No					No					No
No	bemoc	0	Primary Care Facility	Rural	Yes, consent given	1	Jul 2,	22	middle aged women (22-29 yrs)	Maried	Married	Other	Christian	PSLC and equivalent	No Formal Education	Yes	Working on own farm	Working for self	Yes	22000	0	2		Anyanja	Christian	4		Working regularly on farm of another person	Working for self	Yes	4	1	3.49008	5	4	2		Yes	No				No					No
No	bemoc	0	Primary Care Facility	Rural	Yes, consent given	1	Jul 2,	24	middle aged women (22-29 yrs)	Maried	Married	Anyanja	99	Koranic school (madrassa)	No Formal Education	Yes	Working on own farm	Working for self	Yes	12000	0	2		Anyanja	99	2	Yes	Working regularly on farm of another person	Working for self	Yes	5	1	0.669413	4	3	2		No					No					No
No	bemoc	0	Primary Care Facility	Rural	Yes, consent given	1	2017-07-21	29	middle aged women (22-29 yrs)	Maried	Married	Ayao	Christian	PSLC and equivalent	No Formal Education	Yes	Working on own farm	Working for self	No		0	2		Ayao	Christian	3	Yes	Working on own farm	Working for self	Yes	6	1	0.699614	4	3	4		No					No					No
No	bemoc	0	Primary Care Facility	Rural	Yes, consent given	1	2017-07-21	29	middle aged women (22-29 yrs)	Maried	Married	Ayao	Christian	Koranic school (madrassa)	No Formal Education	Yes	Cooperative	Not working	No		0	2		Ayao	Christian	2	No	Working in own business	Not working	Yes	4	1	-1.21004	2	2	4		No					No					No
No	bemoc	0	Primary Care Facility	Rural	Yes, consent given	1	2017-07-21	18	young women (<22)	Maried	Married	Ayao	Christian	PSLC and equivalent	No Formal Education	No	Cooperative	Not working	No		0	2		Ayao	Christian	2	Yes	Working in own business	Not working	Yes	3	1	-2.12491	1	1	1		No					No					No
No	bemoc	0	Primary Care Facility	Rural	Yes, consent given	1	2017-07-21	34	old women (>=30)	Maried	Married	Ayao	Christian	PSLC and equivalent	No Formal Education	Yes	Working on own farm	Working for self	Yes	10000	0	2		Anyanja	Christian	4		Working on own farm	Working for self	Yes	6	1	-0.998907	2	2	4		No					No					No
No	bemoc	0	Primary Care Facility	Rural	Yes, consent given	1	2017-07-21	20	young women (<22)	Maried	Married	Anyanja	Christian	PSLC and equivalent	No Formal Education	Yes	Working regularly on farm of another person	Working for self	Yes	21000	0	2		Ayao	Christian	3	Yes	Working regularly on farm of another person	Working for self	Yes	3	1	-1.7549	1	1	2		Yes	Yes	0		7	No					No
No	bemoc	0	Primary Care Facility	Rural	Yes, consent given	1	2017-07-21	20	young women (<22)	Maried	Married	Anyanja	Christian	PSLC and equivalent	No Formal Education	Yes	Cooperative	Not working	No		0	2		Anyanja	Christian	4		Working regularly on farm of another person	Working for self	Yes	3	1	-1.7099	1	1	1		No					No					No
No	bemoc	0	Primary Care Facility	Rural	Yes, consent given	1	2017-07-21	21	young women (<22)	Maried	Married	Ayao	Christian	PSLC and equivalent	No Formal Education	Yes	Working on own farm	Working for self	Yes	21000	0	2		Ayao	Christian	98	Yes	Working on own farm	Working for self	Yes	3	1	0.894694	4	3	1		No					No					No
No	bemoc	0	Primary Care Facility	Rural	Yes, consent given	1	2017-07-21	25	middle aged women (22-29 yrs)	Maried	Married	Anyanja	Christian	PSLC and equivalent	No Formal Education	Yes	Cooperative	Not working	No		0	2		Anyanja	Christian	2	Yes	Working in own business	Not working	Yes	5	1	-1.5354	2	1	3		No					No					No
No	bemoc	0	Primary Care Facility	Rural	Yes, consent given	1	2017-07-21	24	middle aged women (22-29 yrs)	Maried	Married	Anyanja	Christian	PSLC and equivalent	No Formal Education	Yes	Working on own farm	Working for self	No		0	2		Ayao	Christian	4		Working on own farm	Working for self	Yes	3	1	0.468668	4	3	1		No					No					Yes	Yes
No	bemoc	0	Primary Care Facility	Rural	Yes, consent given	1	2017-07-21	18	young women (<22)	Maried	Married	Anyanja	Christian	PSLC and equivalent	No Formal Education	No	Working on own farm	Working for self	No		0	2		Anyanja	Christian	3	Yes	Working on own farm	Working for self	Yes	3	1	-1.28985	2	2	1		No					No					No
No	bemoc	0	Primary Care Facility	Rural	Yes, consent given	1	2017-07-21	22	middle aged women (22-29 yrs)	Maried	Married	Anyanja	Christian	JCE and equivalent	No Formal Education	Yes	Working on own farm	Working for self	Yes	10000	0	2		Ayao	Christian	3	Yes	Working on own farm	Working for self	Yes	4	1	1.84793	5	4	1		No					No					No
No	bemoc	0	Primary Care Facility	Rural	Yes, consent given	1	2017-07-21	20	young women (<22)	Maried	Married	Anyanja	Christian	Koranic school (madrassa)	No Formal Education	No	Working on own farm	Working for self	No		0	2		Anyanja	Christian	4		Working on own farm	Working for self	Yes	3	1	-0.633747	3	2	1		No					No					No
No	bemoc	0	Primary Care Facility	Rural	Yes, consent given	1	2017-07-21	22	middle aged women (22-29 yrs)	Maried	Married	Anyanja	Christian	Koranic school (madrassa)	No Formal Education	Yes	Working regularly on farm of another person	Working for self	Yes	20000	0	2		Anyanja	3	3	Yes	Working regularly on farm of another person	Working for self	Yes	2	1	-1.12693	2	2	3		No					No					No
No	bemoc	0	Primary Care Facility	Rural	Yes, consent given	1	2017-07-21	21	young women (<22)	Maried	Married	Anyanja	Christian	JCE and equivalent	No Formal Education	Yes	Working on own farm	Working for self	Yes	6000	0	2	Mother/ Father	Anyanja	Christian	2	Yes	Working on own farm	Working for self	Yes	4	1	0.388704	4	3	2		No					No					No
No	bemoc	0	Primary Care Facility	Rural	Yes, consent given	1	2017-07-21	22	middle aged women (22-29 yrs)	Maried	Married	Anyanja	Christian	PSLC and equivalent	No Formal Education	Yes	Working on own farm	Working for self	No		0	2		Anyanja	Christian	3	Yes	Working in own business	Not working	Yes	4	1	3.20638	5	4	2		No					No					No
No	bemoc	0	Primary Care Facility	Rural	Yes, consent given	1	2017-07-21	25	middle aged women (22-29 yrs)	Maried	Married	Ayao	Christian	No formal education	Some formal education	No	Working on own farm	Working for self	Yes	2000	0	2		Ayao	Christian	2	Yes	Working on own farm	Working for self	Yes	7	1	-1.83149	1	1	4		No					No					No
No	bemoc	0	Primary Care Facility	Rural	Yes, consent given	1	2017-07-22	22	middle aged women (22-29 yrs)	Maried	Married	Anyanja	Christian	JCE and equivalent	No Formal Education	Yes	Working regularly on farm of another person	Working for self	Yes	5000	0	2		Anyanja	Christian	4		Working regularly in business of another person	Working for others	Yes	6	2	2.04969	5	4	1		No					No					No
No	bemoc	0	Primary Care Facility	Rural	Yes, consent given	1	2017-07-22	19	young women (<22)	Not married	Unmarried	Anyanja	Christian	JCE and equivalent	No Formal Education	Yes	Cooperative	Not working	No		0	2	Mother/ Father	Anyanja	Christian	4		Working regularly in business of another person	Working for others	Yes	6	1	2.56532	5	4	1		No					No					No
No	bemoc	0	Primary Care Facility	Rural	Yes, consent given	1	2017-07-22	23	middle aged women (22-29 yrs)	Maried	Married	Ayao	Christian	Koranic school (madrassa)	No Formal Education	No	Working on own farm	Working for self	No		0	2		Ayao	Christian	4		Working on own farm	Working for self	Yes	5	1	-3.33925	1	1	3		No					No					No
No	bemoc	0	Primary Care Facility	Rural	Yes, consent given	1	2017-07-22	25.84	middle aged women (22-29 yrs)	Maried	Married	Anyanja	Christian	Koranic school (madrassa)	No Formal Education	No	Working on own farm	Working for self	No		0	2		Anyanja	Christian	4		Working on own farm	Working for self	Yes	6	1	1.38824	4	4	7		No					No					No
No	bemoc	0	Primary Care Facility	Rural	Yes, consent given	1	2017-07-22	25	middle aged women (22-29 yrs)	Maried	Married	Anyanja	Christian	Koranic school (madrassa)	No Formal Education	No	Working on own farm	Working for self	No		0	2		Anyanja	Christian	98	Yes	Working on own farm	Working for self	Yes	6	1	-1.82425	1	1	4		No					No					No
Yes	bemoc	1	Primary Care Facility	Rural	Yes, consent given	1	2017-07-22	29	middle aged women (22-29 yrs)	Maried	Married	Ayao	Christian	JCE and equivalent	No Formal Education	Yes	Working regularly on farm of another person	Working for self	Yes	9000	0	2		Ayao	Christian	3	Yes	Working regularly on farm of another person	Working for self	Yes	6	1	1.00229	4	3	4		No					No					No
No	bemoc	0	Primary Care Facility	Rural	Yes, consent given	1	2017-07-23	26	middle aged women (22-29 yrs)	Not married	Unmarried	Ayao	Christian	PSLC and equivalent	No Formal Education	Yes	Working on own farm	Working for self	Yes	25000	0	2	Mother/ Father	Ayao	Christian	98	Yes	Working on own farm	Working for self	Yes	5	2	0.514949	4	3	2		No					No					No
No	bemoc	0	Primary Care Facility	Rural	Yes, consent given	1	2017-07-23	36	old women (>=30)	Maried	Married	Anyanja	Christian	Koranic school (madrassa)	No Formal Education	No	Working regularly on farm of another person	Working for self	No		I am	1								Yes	5	1	-0.674187	3	2	5		Yes	No				No					No
No	bemoc	0	Primary Care Facility	Rural	Yes, consent given	1	2017-07-23	21	young women (<22)	Not married	Unmarried	Ayao	Christian	PSLC and equivalent	No Formal Education	No	Working in own business	Not working	No		0	2	Mother/ Father	Anyanja	Christian	98	No	Working on own farm	Working for self	Yes	7	2	-0.401469	3	2	2		No					No					No
No	bemoc	0	Primary Care Facility	Rural	Yes, consent given	1	2017-07-23	17	young women (<22)	Maried	Married	Anyanja	Christian	PSLC and equivalent	No Formal Education	No	Working regularly on farm of another person	Working for self	Yes	2000	0	2		Anyanja	Christian	4		Working on own farm	Working for self	Yes	3	1	0.572658	4	3	1		No					No					No
Yes	bemoc	1	Primary Care Facility	Rural	Yes, consent given	1	2017-07-23	25	middle aged women (22-29 yrs)	Maried	Married	Ayao	Christian	PSLC and equivalent	No Formal Education	Yes	Working on own farm	Working for self	Yes	20000	0	2		Ayao	Christian	3	Yes	Working regularly on farm of another person	Working for self	Yes	6	1	1.80991	5	4	5		No					No					No
Yes	bemoc	1	Primary Care Facility	Rural	Yes, consent given	1	2017-07-23	21	young women (<22)	Not married	Unmarried	Ayao	Christian	PSLC and equivalent	No Formal Education	Yes	Working regularly on farm of another person	Working for self	Yes	10000	0	2	Mother/ Father	Ayao	3	3	Yes	Working on own farm	Working for self	Yes	10	2	1.88105	5	4	1		Yes	No				No					No
No	bemoc	0	Primary Care Facility	Rural	Yes, consent given	1	2017-07-23	20	young women (<22)	Maried	Married	Anyanja	Christian	PSLC and equivalent	No Formal Education	Yes	Working on own farm	Working for self	No		0	2		Anyanja	Christian	3	Yes	Working on own farm	Working for self	Yes	2	1	-2.04718	1	1	1		No					No					No
Yes	bemoc	1	Secindary Care Facility	Rural	Yes, consent given	1	2017-07-23	28	middle aged women (22-29 yrs)	Maried	Married	Ayao	Christian	Koranic school (madrassa)	No Formal Education	Yes	Working on own farm	Working for self	Yes	5000	0	2		Ayao	3	Some Formal Education	No	Working regularly in business of another person	Working for others	Yes	5	1	-0.459603	3	2	5		No					No					No
No	bemoc	0	Primary Care Facility	Rural	Yes, consent given	1	2017-07-23	26	middle aged women (22-29 yrs)	Maried	Married	Anyanja	Christian	Koranic school (madrassa)	No Formal Education	No	Working on own farm	Working for self	Yes	10000	0	2		Anyanja	Christian	98	Yes	Working on own farm	Working for self	Yes	5	1	1.80979	5	4	3		Yes	No				No					No
No	bemoc	0	Primary Care Facility	Rural	Yes, consent given	1	2017-07-23	22	middle aged women (22-29 yrs)	Maried	Married	Ayao	Christian	PSLC and equivalent	No Formal Education	Yes	Working on own farm	Working for self	Yes	5000	0	2		Ayao	3	4		Working regularly on farm of another person	Working for self	Yes	4	1	-0.952561	2	2	2		No					No					No
No	bemoc	0	Primary Care Facility	Rural	Yes, consent given	1	2017-07-23	27	middle aged women (22-29 yrs)	Maried	Married	Ayao	Christian	JCE and equivalent	No Formal Education	Yes	Working on own farm	Working for self	No		0	2		Ayao	Christian	3	Yes	Working on own farm	Working for self	Yes	4	1	1.50676	4	4	2		No					No					No
No	bemoc	0	Primary Care Facility	Rural	Yes, consent given	1	2017-07-23	24	middle aged women (22-29 yrs)	Maried	Married	Anyanja	99	PSLC and equivalent	No Formal Education	Yes	Working on own farm	Working for self	No		0	2		Anyanja	3	Some Formal Education	No	Working regularly on farm of another person	Working for self	Yes	4	1	-0.641215	3	2	2		No					No					No
No	bemoc	0	Primary Care Facility	Rural	Yes, consent given	1	2017-07-23	19	young women (<22)	Maried	Married	Anyanja	Christian	Koranic school (madrassa)	No Formal Education	No	Working on own farm	Working for self	No		0	2		Anyanja	Christian	2	Yes	Working on own farm	Working for self	Yes	3	1	-2.22436	1	1	1		No					No					No
No	bemoc	0	Primary Care Facility	Rural	Yes, consent given	1	2017-07-23	21	young women (<22)	Maried	Married	Ayao	Christian	Koranic school (madrassa)	No Formal Education	No	Working regularly on farm of another person	Working for self	Yes	5000	0	2		Ayao	Christian	3	Yes	Working on own farm	Working for self	Yes	4	1	-1.10433	2	2	2		No					No					No
No	bemoc	0	Primary Care Facility	Rural	Yes, consent given	1	2017-07-23	22	middle aged women (22-29 yrs)	Maried	Married	Anyanja	Christian	PSLC and equivalent	No Formal Education	Yes	Working on own farm	Working for self	Yes	5000	0	2		Anyanja	Christian	2	Yes	Working on own farm	Working for self	Yes	5	1	-0.466605	3	2	3		No					No					No
No	bemoc	0	Primary Care Facility	Rural	Yes, consent given	1	2017-07-23	23.3571	middle aged women (22-29 yrs)	Maried	Married	Anyanja	Christian	Koranic school (madrassa)	No Formal Education	No	Working on own farm	Working for self	Yes	2000	0	2		Anyanja	Christian	98	Yes	Working on own farm	Working for self	Yes	3	1	-1.50376	2	1	1		No					No					No
No	bemoc	0	Primary Care Facility	Rural	Yes, consent given	1	2017-07-23	21	young women (<22)	Maried	Married	Ayao	Christian	Koranic school (madrassa)	No Formal Education	No	Working on own farm	Working for self	No		0	2		Ayao	Christian	3	Yes	Working on own farm	Working for self	Yes	5	1	-1.47827	2	1	3		No					No					No
No	bemoc	0	Primary Care Facility	Rural	Yes, consent given	1	2017-07-24	29	middle aged women (22-29 yrs)	Maried	Married	Ayao	Christian	PSLC and equivalent	No Formal Education	Yes	Working on own farm	Working for self	No		0	2		Ayao	Christian	4		Working on own farm	Working for self	Yes	3	1	-1.02326	2	2	1		No					No					No
No	bemoc	0	Primary Care Facility	Rural	Yes, consent given	1	2017-07-24	25	middle aged women (22-29 yrs)	Maried	Married	Ayao	Christian	No formal education	Some formal education	No	Working on own farm	Working for self	No		0	2		Ayao	Christian	98	Yes	Working on own farm	Working for self	Yes	6	1	-0.687456	3	2	3		No					No					No
No	bemoc	0	Primary Care Facility	Rural	Yes, consent given	1	2017-07-24	35	old women (>=30)	Maried	Married	Anyanja	Christian	Koranic school (madrassa)	No Formal Education	No	Working regularly on farm of another person	Working for self	Yes	15000	I am	1								Yes	4	1	-0.80939	2	2	6		No					No					No
No	bemoc	0	Primary Care Facility	Rural	Yes, consent given	1	2017-07-24	21	young women (<22)	Not married	Unmarried	Ayao	Christian	JCE and equivalent	No Formal Education	Yes	Church	Not working	No		0	2	Mother/ Father	Ayao	Christian	Some Formal Education	Yes	Working on own farm	Working for self	Yes	11	2	1.89796	5	4	1		No					No					No
No	bemoc	0	Primary Care Facility	Rural	Yes, consent given	1	2017-07-24	23.3571	middle aged women (22-29 yrs)	Not married	Unmarried	Ayao	Christian	No formal education	Some formal education	No	Working on own farm	Working for self	No		I am	1								Yes	6	1	-2.90117	1	1	6		No					No					No
Yes	bemoc	1	Primary Care Facility	Rural	Yes, consent given	1	2017-07-24	24	middle aged women (22-29 yrs)	Maried	Married	Ayao	Christian	PSLC and equivalent	No Formal Education	Yes	Working on own farm	Working for self	No		0	2		Ayao	Christian	4		Working on own farm	Working for self	Yes	4	1	0.710334	4	3	2		No					Yes	Yes	Immediately		2.4	No
No	bemoc	0	Primary Care Facility	Rural	Yes, consent given	1	2017-07-24	37	old women (>=30)	Maried	Married	Anyanja	Christian	Koranic school (madrassa)	No Formal Education	No	Working regularly on farm of another person	Working for self	Yes	2000	I am	1								Yes	6	3	-0.339332	3	2	6		No					No					No
No	bemoc	0	Primary Care Facility	Rural	Yes, consent given	1	2017-07-24	26	middle aged women (22-29 yrs)	Maried	Married	Ayao	Christian	JCE and equivalent	No Formal Education	Yes	Working regularly in business of another person	Working for others	Yes	15000	0	2		Ayao	Christian	4		Working on own farm	Working for self	Yes	2	1	0.50698	4	3	1		No					No					No
No	bemoc	0	Primary Care Facility	Rural	Yes, consent given	1	2017-07-24	29	middle aged women (22-29 yrs)	Maried	Married	Anyanja	Christian	PSLC and equivalent	No Formal Education	Yes	Working on own farm	Working for self	No		0	2		Anyanja	Christian	98	Yes	Working on own farm	Working for self	Yes	6	1	0.178855	3	3	4		Yes	No				No					Yes	Yes
No	bemoc	0	Primary Care Facility	Rural	Yes, consent given	1	2017-07-24	42	old women (>=30)	Maried	Married	Anyanja	Christian	PSLC and equivalent	No Formal Education	Yes	Working on own farm	Working for self	No		0	2		Anyanja	Christian	4		Working regularly in business of another person	Working for others	Yes	6	1	0.310968	4	3	7		No					No					No
No	bemoc	0	Primary Care Facility	Rural	Yes, consent given	1	2017-07-24	21	young women (<22)	Maried	Married	Ayao	Christian	JCE and equivalent	No Formal Education	Yes	Working on own farm	Working for self	No		0	2		Ayao	Christian	4		Working on own farm	Working for self	Yes	3	1	-1.0244	2	2	1		No					No					No
No	bemoc	0	Primary Care Facility	Rural	Yes, consent given	1	2017-07-24	21	young women (<22)	Maried	Married	Ayao	Christian	Koranic school (madrassa)	No Formal Education	No	Working on own farm	Working for self	No		0	2		Ayao	Christian	3	Yes	Working on own farm	Working for self	Yes	4	1	-2.20808	1	1	2		No					No					No
No	bemoc	0	Primary Care Facility	Rural	Yes, consent given	1	2017-07-24	34	old women (>=30)	Maried	Married	Anyanja	Christian	PSLC and equivalent	No Formal Education	No	Working on own farm	Working for self	No		0	2		Anyanja	Christian	2	Yes	Working on own farm	Working for self	Yes	8	1	-0.999288	2	2	6		No					No					No
No	bemoc	0	Primary Care Facility	Rural	Yes, consent given	1	2017-07-24	18	young women (<22)	Not married	Unmarried	Anyanja	Christian	PSLC and equivalent	No Formal Education	Yes	Student	Not working	No		0	2	Mother/ Father	Anyanja	Christian	98	No	Working on own farm	Working for self	Yes	6	2	-1.71703	1	1	1		No					No					No
No	bemoc	0	Primary Care Facility	Rural	Yes, consent given	1	2017-07-24	37	old women (>=30)	Maried	Married	Anyanja	Christian	Koranic school (madrassa)	No Formal Education	No	Working on own farm	Working for self	No		0	2		Anyanja	Christian	2	Yes	Working on own farm	Working for self	Yes	8	2	-1.54866	2	1	5		Yes	No				No					No
No	bemoc	0	Primary Care Facility	Rural	Yes, consent given	1	2017-07-24	30	old women (>=30)	Maried	Married	Ayao	Christian	PSLC and equivalent	No Formal Education	Yes	Working on own farm	Working for self	No		0	2		Ayao	Christian	3	Yes	Working on own farm	Working for self	Yes	5	1	-0.758155	2	2	3		Yes	Yes	0		2	No					No
No	bemoc	0	Primary Care Facility	Rural	Yes, consent given	1	2017-07-24	23	middle aged women (22-29 yrs)	Not married	Unmarried	Anyanja	Christian	Koranic school (madrassa)	No Formal Education	No	Working on own farm	Working for self	No		I am	1								Yes	2	1	-2.73581	1	1	2		No					No					No
No	bemoc	0	Primary Care Facility	Rural	Yes, consent given	1	2017-07-24	21	young women (<22)	Maried	Married	Ayao	Christian	Koranic school (madrassa)	No Formal Education	No	Working on own farm	Working for self	No		0	2		Ayao	Christian	3	Yes	Working on own farm	Working for self	Yes	5	1	0.501578	4	3	3		No					No					No
No	bemoc	0	Primary Care Facility	Rural	Yes, consent given	1	2017-07-24	29	middle aged women (22-29 yrs)	Maried	Married	Ayao	Christian	PSLC and equivalent	No Formal Education	Yes	Working on own farm	Working for self	No		0	2		Ayao	Christian	2	Yes	Working on own farm	Working for self	Yes	6	1	-0.0161732	3	3	4		No					No					Yes	Yes
Yes	bemoc	1	Primary Care Facility	Rural	Yes, consent given	1	2017-07-24	19	young women (<22)	Maried	Married	Ayao	Christian	PSLC and equivalent	No Formal Education	Yes	Working on own farm	Working for self	No		0	2		Ayao	Christian	3	Yes	Working on own farm	Working for self	Yes	3	1	-1.24316	2	2	1		Yes	Yes	0		6	No					No
Yes	bemoc	1	Primary Care Facility	Rural	Yes, consent given	1	2017-07-24	20	young women (<22)	Maried	Married	Ayao	Christian	Koranic school (madrassa)	No Formal Education	Yes	Working on own farm	Working for self	No		0	2		Ayao	Christian	4		Working on own farm	Working for self	Yes	3	1	-0.176	3	3	2		No					No					No
No	bemoc	0	Primary Care Facility	Rural	Yes, consent given	1	2017-07-25	36	old women (>=30)	Maried	Married	Anyanja	Christian	JCE and equivalent	No Formal Education	Yes	Working regularly on farm of another person	Working for self	Yes	50000	0	2		Anyanja	Christian	4		Working regularly on farm of another person	Working for self	Yes	6	2	2.93918	5	4	5		No					No					No
No	bemoc	0	Primary Care Facility	Rural	Yes, consent given	1	2017-07-26	18	young women (<22)	Maried	Married	Ayao	Christian	PSLC and equivalent	No Formal Education	Yes	Working on own farm	Working for self	No		0	2		Ayao	Christian	4		Working on own farm	Working for self	Yes	3	1	0.654316	4	3	1		No					No					No
No	bemoc	0	Primary Care Facility	Rural	Yes, consent given	1	2017-07-26	31	old women (>=30)	Maried	Married	Ayao	Christian	JCE and equivalent	No Formal Education	Yes	Working on own farm	Working for self	No		0	2		Ayao	Christian	4		Working on own farm	Working for self	Yes	6	1	0.129346	3	3	4		Yes	Yes	0		3	No					No
No	bemoc	0	Primary Care Facility	Rural	Yes, consent given	1	2017-07-26	19	young women (<22)	Not married	Unmarried	Ayao	Christian	JCE and equivalent	No Formal Education	Yes	Working on own farm	Working for self	Yes	13000	0	2	Mother/ Father	Ayao	Christian	4		Working regularly in business of another person	Working for others	Yes	9	2	4.25817	5	4	1		No					No					No
No	bemoc	0	Primary Care Facility	Rural	Yes, consent given	1	2017-07-26	28	middle aged women (22-29 yrs)	Maried	Married	Ayao	Christian	JCE and equivalent	No Formal Education	Yes	Working on own farm	Working for self	Yes	30000	0	2		Ayao	Christian	2	No	Working on own farm	Working for self	Yes	7	1	-0.529878	3	2	4		No					No					No
No	bemoc	0	Primary Care Facility	Rural	Yes, consent given	1	2017-07-26	22	middle aged women (22-29 yrs)	Maried	Married	Ayao	Christian	JCE and equivalent	No Formal Education	Yes	Working on own farm	Working for self	Yes	40000	0	2		Ayao	Christian	4		Working on own farm	Working for self	Yes	3	1	1.07064	4	3	1		No					No					No
No	bemoc	0	Primary Care Facility	Rural	Yes, consent given	1	2017-07-27	34	old women (>=30)	Maried	Married	Anyanja	Christian	PSLC and equivalent	No Formal Education	Yes	Working on own farm	Working for self	Yes	70000	0	2		Anyanja	Christian	2	No	Working on own farm	Working for self	Yes	7	1	0.0751029	3	3	5		Yes	Yes	0		7	No					No
Yes	cemoc	1	Secindary Care Facility	Urban	Yes, consent given	1	2017-07-28	16	young women (<22)	Maried	Married	Ayao	Christian	PSLC and equivalent	No Formal Education	Yes	Working regularly on farm of another person	Working for self	Yes	10000	0	2		Anyanja	Christian	3	Yes	Working regularly on farm of another person	Working for self	Yes	3	1	-2.12353	1	1	1		Yes	Yes	Immediately		9.44643	No					No
Yes	cemoc	1	Secindary Care Facility	Urban	Yes, consent given	1	2017-07-28	26	middle aged women (22-29 yrs)	Maried	Married	Anyanja	Christian	PSLC and equivalent	No Formal Education	Yes	Working regularly on farm of another person	Working for self	Yes	15000	0	2		Anyanja	Christian	4		Working in own business	Not working	Yes	4	1	1.07764	4	3	2		No					No					No
Yes	cemoc	1	Secindary Care Facility	Rural	Yes, consent given	1	2017-07-28	17	young women (<22)	Not married	Unmarried	Anyanja	Christian	PSLC and equivalent	No Formal Education	Yes	Working regularly on farm of another person	Working for self	Yes	2000	0	2	Mother/ Father	Anyanja	Christian	2	No	Student	Not working	Yes	5	1	4.3163	5	4	1		Yes	Yes	Immediately		9.44643	No					No
Yes	cemoc	1	Secindary Care Facility	Urban	Yes, consent given	1	2017-07-28	25	middle aged women (22-29 yrs)	Maried	Married	Anyanja	Christian	PSLC and equivalent	No Formal Education	Yes	Working regularly on farm of another person	Working for self	Yes	26000	0	2		Anyanja	Christian	4		Working on own farm	Working for self	Yes	5	1	4.12107	5	4	3		No					No					No
Yes	cemoc	1	Secindary Care Facility	Urban	Yes, consent given	1	2017-07-28	19	young women (<22)	Maried	Married	Anyanja	Christian	PSLC and equivalent	No Formal Education	Yes	Working regularly on farm of another person	Working for self	Yes	3015	0	2		Anyanja	Christian	2	No	Working regularly on farm of another person	Working for self	Yes	3	1	2.49501	5	4	1		No					No					No
Yes	cemoc	1	Secindary Care Facility	Rural	Yes, consent given	1	2017-07-28	20	young women (<22)	Maried	Married	Anyanja	Christian	PSLC and equivalent	No Formal Education	No	Working in own business	Not working	Yes	15000	0	2		Anyanja	99	3	No	Working regularly on farm of another person	Working for self	Yes	3	1	-1.32827	2	2	1		No					No					No
Yes	cemoc	1	Secindary Care Facility	Rural	Yes, consent given	1	2017-07-28	27	middle aged women (22-29 yrs)	Not married	Unmarried	Anyanja	Christian	Koranic school (madrassa)	No Formal Education	Yes	Working regularly on farm of another person	Working for self	Yes	3000	I am	1								Yes	3	1	-1.73238	1	1	4		No					No					No
Yes	cemoc	1	Secindary Care Facility	Urban	Yes, consent given	1	2017-07-28	39	old women (>=30)	Maried	Married	Other	Christian	JCE and equivalent	No Formal Education	Yes	Cooperative	Not working	No		I am	1								Yes	6	2	4.14124	5	4	4		Yes	Yes	0		0	No					Yes	Yes
Yes	cemoc	1	Secindary Care Facility	Rural	Yes, consent given	1	2017-07-28	36	old women (>=30)	Maried	Married	Ayao	Christian	Koranic school (madrassa)	No Formal Education	No	Working regularly on farm of another person	Working for self	No		0	2		Anyanja	Christian	Some Formal Education	No	Working regularly on farm of another person	Working for self	Yes	6	1	1.72915	5	4	7		No					No					No
Yes	cemoc	1	Secindary Care Facility	Urban	Yes, consent given	1	2017-07-28	26	middle aged women (22-29 yrs)	Maried	Married	Ayao	Christian	PSLC and equivalent	No Formal Education	Yes	Cooperative	Not working	No		I am	1								No, somebody else is the breadwinner	4	2	-0.159332	3	3	4		No					No					No
Yes	cemoc	1	Secindary Care Facility	Rural	Yes, consent given	1	2017-07-28	25	middle aged women (22-29 yrs)	Maried	Married	Anyanja	Christian	No formal education	Some formal education	No	Working in own business	Not working	Yes	19000	0	2		Anyanja	Christian	98	Yes	Working regularly on farm of another person	Working for self	Yes	4	1	-0.880986	2	2	2		No					No					No
Yes	cemoc	1	Secindary Care Facility	Rural	Yes, consent given	1	2017-07-28	27	middle aged women (22-29 yrs)	Maried	Married	Ayao	Christian	JCE and equivalent	No Formal Education	Yes	Day labourer / casual labourer / odd jobber (farm and non-farm)	Working for others	Yes	23603	0	2		Other	Christian	4		Day labourer / casual labourer / odd jobber (farm and non-farm)	Working for others	No, I am the breadwinner	6	1	3.01801	5	4	2		No					No					No
Yes	cemoc	1	Secindary Care Facility	Rural	Yes, consent given	1	2017-07-28	31	old women (>=30)	Maried	Married	Anyanja	Christian	JCE and equivalent	No Formal Education	Yes	Civil servant	Working for others	Yes	40000	0	2		Other	Christian	4		Working regularly in business of another person	Working for others	Yes	6	2	3.37513	5	4	4		Yes	Yes	Immediately		9.44643	No					No
Yes	cemoc	1	Secindary Care Facility	Rural	Yes, consent given	1	2017-07-28	24.5833	middle aged women (22-29 yrs)	Not married	Unmarried	Ayao	Christian	No formal education	Some formal education	No	Working on own farm	Working for self	No		I am	1								Yes	8	1	-2.30799	1	1	7		Yes	Yes	Immediately		9.44643	No					No
Yes	cemoc	1	Secindary Care Facility	Urban	Yes, consent given	1	2017-07-28	20	young women (<22)	Maried	Married	Anyanja	Christian	JCE and equivalent	No Formal Education	Yes	Working on own farm	Working for self	No		0	2	Mother/ Father	Anyanja	Christian	98	Yes	Working on own farm	Working for self	Yes	4	2	-2.2326	1	1	1		No					No					No
Yes	cemoc	1	Secindary Care Facility	Rural	Yes, consent given	1	2017-07-28	20	young women (<22)	Maried	Married	Anyanja	Christian	Koranic school (madrassa)	No Formal Education	No	Working on own farm	Working for self	No		0	2		Anyanja	3	2	No	Working regularly on farm of another person	Working for self	Yes	4	1	-1.32865	2	1	2		No					No					No
Yes	cemoc	1	Secindary Care Facility	Urban	Yes, consent given	1	2017-07-28	30	old women (>=30)	Maried	Married	Ayao	Christian	PSLC and equivalent	No Formal Education	Yes	Working on own farm	Working for self	No		0	2		Ayao	Christian	4		Working in own business	Not working	Yes	5	1	0.132362	3	3	4		Yes	Yes	0		7	No					No
Yes	cemoc	1	Secindary Care Facility	Urban	Yes, consent given	1	2017-07-28	18	young women (<22)	Maried	Married	Ayao	Christian	Koranic school (madrassa)	No Formal Education	No	Working on own farm	Working for self	No		0	2		Ayao	Christian	4		Working in own business	Not working	Yes	3	1	0.515691	4	3	1		No					No					No
Yes	cemoc	1	Secindary Care Facility	Urban	Yes, consent given	1	2017-07-28	36	old women (>=30)	Maried	Married	Anyanja	Christian	PSLC and equivalent	No Formal Education	Yes	Working regularly on farm of another person	Working for self	No		0	2		Anyanja	Christian	4		Working regularly in business of another person	Working for others	Yes	8	1	1.58536	4	4	6		Yes	Yes	0		9.44643	No					No
Yes	cemoc	1	Secindary Care Facility	Urban	Yes, consent given	1	2017-07-28	23	middle aged women (22-29 yrs)	Maried	Married	Ayao	Christian	JCE and equivalent	No Formal Education	Yes	Cooperative	Not working	No		0	2		Ayao	Christian	4		Working regularly in business of another person	Working for others	Yes	6	2	2.31676	5	4	2		No					No					No
Yes	cemoc	1	Secindary Care Facility	Rural	Yes, consent given	1	2017-07-29	28	middle aged women (22-29 yrs)	Maried	Married	Anyanja	Christian	Koranic school (madrassa)	No Formal Education	No	Working regularly on farm of another person	Working for self	No		0	2		Anyanja	Christian	2	No	Working regularly on farm of another person	Working for self	Yes	8	2	-0.355734	3	2	6		Yes	No				No					No
Yes	cemoc	1	Secindary Care Facility	Rural	Yes, consent given	1	2017-07-29	29	middle aged women (22-29 yrs)	Maried	Married	Anyanja	Christian	PSLC and equivalent	No Formal Education	Yes	Working regularly on farm of another person	Working for self	No		0	2		Anyanja	99	Some Formal Education	No	Working regularly on farm of another person	Working for self	Yes	6	1	-1.24278	2	2	4		Yes	No				No					No
Yes	cemoc	1	Secindary Care Facility	Urban	Yes, consent given	1	2017-07-29	27	middle aged women (22-29 yrs)	Maried	Married	Anyanja	Christian	No formal education	Some formal education	No	Working regularly on farm of another person	Working for self	Yes	15000	0	2		Anyanja	Christian	4		Working regularly on farm of another person	Working for self	Yes	5	1	-1.05762	2	2	3		No					No					No
Yes	cemoc	1	Secindary Care Facility	Rural	Yes, consent given	1	2017-07-29	17	young women (<22)	Not married	Unmarried	Anyanja	Christian	PSLC and equivalent	No Formal Education	Yes	Church	Not working	No		0	2	Mother/ Father	Anyanja	Christian	98	Yes	Working on own farm	Working for self	Yes	7	2	2.30513	5	4	1		No					No					No
Yes	cemoc	1	Secindary Care Facility	Urban	Yes, consent given	1	2017-07-29	30	old women (>=30)	Maried	Married	Anyanja	Christian	JCE and equivalent	No Formal Education	Yes	Working regularly on farm of another person	Working for self	Yes	35000	0	2		Other	Christian	3	No	Working regularly on farm of another person	Working for self	Yes	5	1	0.732921	4	3	4		No					No					No
Yes	cemoc	1	Secindary Care Facility	Rural	Yes, consent given	1	2017-07-29	26	middle aged women (22-29 yrs)	Maried	Married	Anyanja	Christian	PSLC and equivalent	No Formal Education	Yes	Working on own farm	Working for self	No		0	2		Anyanja	Christian	3	Yes	Working in own business	Not working	Yes	5	1	-0.244686	3	3	4		No					No					No
Yes	cemoc	1	Secindary Care Facility	Urban	Yes, consent given	1	2017-07-29	34	old women (>=30)	Maried	Married	Anyanja	Christian	Koranic school (madrassa)	No Formal Education	No	Working in own business	Not working	No		I am	1								No, somebody else is the breadwinner	6	2	1.82164	5	4	4		No					No					No
Yes	cemoc	1	Secindary Care Facility	Rural	Yes, consent given	1	2017-07-29	26	middle aged women (22-29 yrs)	Maried	Married	Anyanja	Christian	PSLC and equivalent	No Formal Education	Yes	Working on own farm	Working for self	No		0	2		Anyanja	Christian	4		Working regularly on farm of another person	Working for self	Yes	6	1	0.163694	3	3	3		No					No					No
Yes	cemoc	1	Secindary Care Facility	Rural	Yes, consent given	1	2017-07-29	22	middle aged women (22-29 yrs)	Maried	Married	Ayao	Christian	PSLC and equivalent	No Formal Education	Yes	Working on own farm	Working for self	No		0	2		Ayao	Christian	3	Yes	Working on own farm	Working for self	Yes	3	1	-0.0954903	3	3	1		No					No					No
Yes	cemoc	1	Secindary Care Facility	Urban	Yes, consent given	1	2017-07-29	27	middle aged women (22-29 yrs)	Maried	Married	Other	Christian	JCE and equivalent	No Formal Education	Yes	Working regularly in business of another person	Working for others	Yes	21666	I am	1								No, somebody else is the breadwinner	4	1	2.85168	5	4	1		Yes	Yes	0		7	No					No
Yes	cemoc	1	Secindary Care Facility	Urban	Yes, consent given	1	2017-07-29	32	old women (>=30)	Maried	Married	Anyanja	Christian	PSLC and equivalent	No Formal Education	Yes	Cooperative	Not working	Yes	20000	0	2		Other	3	2	Yes	Working regularly on farm of another person	Working for self	Yes	10	3	3.18984	5	4	5		No					No					No
Yes	cemoc	1	Secindary Care Facility	Urban	Yes, consent given	1	2017-07-29	28	middle aged women (22-29 yrs)	Maried	Married	Anyanja	Christian	JCE and equivalent	No Formal Education	Yes	Working regularly on farm of another person	Working for self	No		0	2		Anyanja	Christian	4		Working regularly on farm of another person	Working for self	Yes	3	1	5.27316	5	4	1		No					No					No
Yes	cemoc	1	Secindary Care Facility	Rural	Yes, consent given	1	2017-07-29	18	young women (<22)	Not married	Unmarried	Ayao	Christian	PSLC and equivalent	No Formal Education	Yes	Working on own farm	Working for self	No		0	2	Mother/ Father	Ayao	Christian	3	Yes	Working on own farm	Working for self	Yes	6	2	-0.776954	2	2	1		No					No					No
Yes	cemoc	1	Secindary Care Facility	Urban	Yes, consent given	1	2017-07-29	29	middle aged women (22-29 yrs)	Maried	Married	Other	Christian	JCE and equivalent	No Formal Education	Yes	Working regularly on farm of another person	Working for self	No		0	2		Anyanja	Christian	4		Working regularly on farm of another person	Working for self	Yes	6	1	2.29711	5	4	3		Yes	Yes	Immediately		9.44643	No					No
Yes	cemoc	1	Secindary Care Facility	Urban	Yes, consent given	1	2017-07-29	22	middle aged women (22-29 yrs)	Not married	Unmarried	Ayao	Christian	JCE and equivalent	No Formal Education	Yes	Working regularly on farm of another person	Working for self	Yes	21666	I am	1								Yes	4	1	2.31676	5	4	2		No					No					No
Yes	cemoc	1	Secindary Care Facility	Urban	Yes, consent given	1	2017-07-29	20	young women (<22)	Maried	Married	Anyanja	Christian	PSLC and equivalent	No Formal Education	No	Cooperative	Not working	No		0	2		Anyanja	Christian	3	No	Working in own business	Not working	Yes	5	1	-2.56885	1	1	3		Yes	Yes	Immediately		9.44643	No					No
Yes	cemoc	1	Secindary Care Facility	Urban	Yes, consent given	1	2017-07-29	23	middle aged women (22-29 yrs)	Maried	Married	Anyanja	Christian	PSLC and equivalent	No Formal Education	Yes	Cooperative	Not working	No		0	2		Anyanja	Christian	4		Working regularly on farm of another person	Working for self	Yes	4	1	0.474869	4	3	2		No					No					No
Yes	cemoc	1	Secindary Care Facility	Urban	Yes, consent given	1	2017-07-29	25	middle aged women (22-29 yrs)	Maried	Married	Ayao	Christian	JCE and equivalent	No Formal Education	Yes	Cooperative	Not working	No		0	2		Ayao	Christian	3	Yes	Working regularly on farm of another person	Working for self	Yes	5	1	2.82822	5	4	2		No					No					No
Yes	cemoc	1	Secindary Care Facility	Urban	Yes, consent given	1	2017-07-29	24	middle aged women (22-29 yrs)	Maried	Married	Anyanja	Christian	PSLC and equivalent	No Formal Education	Yes	Working on own farm	Working for self	No		0	2		Anyanja	Christian	4		Working on own farm	Working for self	Yes	3	1	0.469301	4	3	1		No					No					No
Yes	bemoc	1	Primary Care Facility	Rural	Yes, consent given	1	Jul 3,	34	old women (>=30)	Maried	Married	Anyanja	Christian	PSLC and equivalent	No Formal Education	Yes	Working on own farm	Working for self	No		0	2		Anyanja	Christian	2	Yes	Day labourer / casual labourer / odd jobber (farm and non-farm)	Working for others	Yes	6	1	0.560183	4	3	7		No					No					No
No	bemoc	0	Primary Care Facility	Rural	Yes, consent given	1	Jul 3,	22	middle aged women (22-29 yrs)	Maried	Married	Anyanja	Christian	JCE and equivalent	No Formal Education	Yes	Working regularly on farm of another person	Working for self	No		0	2		Other	Christian	4		Working regularly in business of another person	Working for others	Yes	3	1	-2.02881	1	1	1		No					No					No
Yes	bemoc	1	Primary Care Facility	Rural	Yes, consent given	1	Jul 3,	26	middle aged women (22-29 yrs)	Maried	Married	Ayao	Christian	PSLC and equivalent	No Formal Education	Yes	Working on own farm	Working for self	Yes	10000	0	2		Ayao	Christian	3	Yes	Working on own farm	Working for self	Yes	6	1	1.13579	4	3	4		Yes	Yes	0		7	No					No
No	bemoc	0	Primary Care Facility	Rural	Yes, consent given	1	Jul 3,	25	middle aged women (22-29 yrs)	Maried	Married	Ayao	Christian	PSLC and equivalent	No Formal Education	Yes	Working in own business	Not working	Yes	3000	0	2		Ayao	Christian	3	Yes	Working on own farm	Working for self	Yes	4	1	0.505736	4	3	2		Yes	Yes	Immediately		9.44643	No					No
No	bemoc	0	Primary Care Facility	Rural	Yes, consent given	1	Jul 3,	30	old women (>=30)	Maried	Married	Other	Christian	JCE and equivalent	No Formal Education	Yes	Cooperative	Not working	No		0	2		Other	Christian	3	Yes	Working regularly on farm of another person	Working for self	Yes	3	1	-0.739323	2	2	1		Yes	Yes	When it started severely incapacitating me		2	No					No
Yes	bemoc	1	Primary Care Facility	Rural	Yes, consent given	1	Jul 3,	24	middle aged women (22-29 yrs)	Maried	Married	Anyanja	Christian	Koranic school (madrassa)	No Formal Education	No	Working on own farm	Working for self	Yes	12000	I am	1								No, somebody else is the breadwinner	3	1	-1.25959	2	2	1		No					No					No
Yes	bemoc	1	Primary Care Facility	Rural	Yes, consent given	1	Jul 3,	18	young women (<22)	Maried	Married	Ayao	Christian	Koranic school (madrassa)	No Formal Education	No	Cooperative	Not working	No		0	2		Ayao	Christian	98	Yes	Working on own farm	Working for self	Yes	3	1	-1.92525	1	1	1		Yes	Yes	Immediately		9.44643	No					No
No	bemoc	0	Primary Care Facility	Rural	Yes, consent given	1	Jul 3,	38	old women (>=30)	Maried	Married	Other	Christian	Koranic school (madrassa)	No Formal Education	No	Working regularly on farm of another person	Working for self	Yes	2500	0	2		Anyanja	Christian	3	Yes	Student	Not working	No, I am the breadwinner	3	1	0.726865	4	3	1		Yes	Yes	Immediately		9.44643	No					No
Yes	bemoc	1	Primary Care Facility	Rural	Yes, consent given	1	Jul 3,	19	young women (<22)	Maried	Married	Anyanja	Christian	PSLC and equivalent	No Formal Education	Yes	Working on own farm	Working for self	Yes	2000	0	2		Anyanja	Christian	4		Working on own farm	Working for self	Yes	3	1	-2.26956	1	1	1		Yes	No				No					No
No	bemoc	0	Primary Care Facility	Rural	Yes, consent given	1	Jul 3,	27	middle aged women (22-29 yrs)	Maried	Married	Other	Christian	JCE and equivalent	No Formal Education	Yes	Working in own business	Not working	Yes	15000	0	2		Other	Christian	4		Working in own business	Not working	Yes	6	1	1.86269	5	4	4		Yes	Yes	When it started severely incapacitating me		7	No					No
Yes	bemoc	1	Primary Care Facility	Rural	Yes, consent given	1	Jul 3,	36	old women (>=30)	Maried	Married	Anyanja	Christian	Koranic school (madrassa)	No Formal Education	No	Working on own farm	Working for self	Yes	8000	0	2		Other	2	3	Yes	Working on own farm	Working for self	Yes	7	1	-0.5323	3	2	6		No					No					No
No	bemoc	0	Primary Care Facility	Rural	Yes, consent given	1	Jul 3,	32	old women (>=30)	Maried	Married	Other	Christian	No formal education	Some formal education	No	Cooperative	Not working	No		0	2		Other	Christian	2	No	Working on own farm	Working for self	Yes	5	1	0.597444	4	3	6		Yes	Yes	Immediately		9.44643	No					No
No	bemoc	0	Primary Care Facility	Rural	Yes, consent given	1	Jul 3,	38	old women (>=30)	Maried	Married	Anyanja	2	PSLC and equivalent	No Formal Education	Yes	Working on own farm	Working for self	No		0	2		Other	2	3	Yes	Working in own business	Not working	Yes	9	1	0.110865	3	3	8		Yes	Yes	0		7	No					No
Yes	bemoc	1	Primary Care Facility	Rural	Yes, consent given	1	Jul 3,	26	middle aged women (22-29 yrs)	Maried	Married	Ayao	Christian	Koranic school (madrassa)	No Formal Education	No	Working on own farm	Working for self	Yes	40000	0	2		Ayao	Christian	3	Yes	Working in own business	Not working	Yes	6	1	-1.26915	2	2	4		No					No					No
Yes	bemoc	1	Primary Care Facility	Rural	Yes, consent given	1	Jul 3,	25.7857	middle aged women (22-29 yrs)	Maried	Married	Anyanja	Christian	Koranic school (madrassa)	No Formal Education	No	Working in own business	Not working	Yes	500	0	2		Anyanja	Christian	3	Yes	Working regularly on farm of another person	Working for self	Yes	4	1	-2.35923	1	1	2		No					No					No
No	bemoc	0	Primary Care Facility	Rural	Yes, consent given	1	Jul 3,	18	young women (<22)	Not married	Unmarried	Ayao	Christian	PSLC and equivalent	No Formal Education	Yes	Working in own business	Not working	No		0	2	Sister in law / Brother in law	Ayao	Christian	98	Yes	Civil servant	Working for others	Yes	10	2	-0.620986	3	2	1		No					No					No
Yes	bemoc	1	Primary Care Facility	Rural	Yes, consent given	1	Jul 3,	37	old women (>=30)	Not married	Unmarried	Ayao	Christian	No formal education	Some formal education	No	Working on own farm	Working for self	No		I am	1								Yes	7	1	-0.735324	2	2	7		No					No					No
Yes	bemoc	1	Primary Care Facility	Rural	Yes, consent given	1	Jul 3,	35	old women (>=30)	Maried	Married	Anyanja	Christian	PSLC and equivalent	No Formal Education	Yes	Working in own business	Not working	No		0	2		Anyanja	Christian	3	Yes	Working regularly on farm of another person	Working for self	Yes	7	1	-2.75418	1	1	7		No					No					No
No	bemoc	0	Primary Care Facility	Rural	Yes, consent given	1	Jul 3,	21	young women (<22)	Maried	Married	Other	Christian	JCE and equivalent	No Formal Education	Yes	Working regularly on farm of another person	Working for self	Yes	10000	0	2		Other	Christian	4		Day labourer / casual labourer / odd jobber (farm and non-farm)	Working for others	Yes	4	2	3.30221	5	4	1		No					No					Yes	Yes
Yes	bemoc	1	Primary Care Facility	Rural	Yes, consent given	1	Jul 3,	28	middle aged women (22-29 yrs)	Maried	Married	Anyanja	Christian	JCE and equivalent	No Formal Education	Yes	Working regularly on farm of another person	Working for self	Yes	20000	0	2		Anyanja	Christian	3	Yes	Working in own business	Not working	Yes	5	1	0.168648	3	3	4		No					No					No
Yes	bemoc	1	Primary Care Facility	Rural	Yes, consent given	1	Jul 3,	36	old women (>=30)	Maried	Married	Ayao	Christian	Koranic school (madrassa)	No Formal Education	Yes	Cooperative	Not working	No		0	2		Ayao	Christian	3	Yes	Working in own business	Not working	Yes	5	1	-1.15927	2	2	3		No					No					No
Yes	bemoc	1	Primary Care Facility	Rural	Yes, consent given	1	Jul 3,	35	old women (>=30)	Maried	Married	Anyanja	Christian	Koranic school (madrassa)	No Formal Education	No	Working on own farm	Working for self	Yes	1500	0	2		Ayao	Christian	3	Yes	Working on own farm	Working for self	Yes	11	1	0.628335	4	3	10		No					No					No
No	bemoc	0	Primary Care Facility	Rural	Yes, consent given	1	Jul 3,	18	young women (<22)	Maried	Married	Other	Christian	PSLC and equivalent	No Formal Education	Yes	Other	Working for others	No		0	2		Other	Christian	3	Yes	Working regularly on farm of another person	Working for self	No, somebody else is the breadwinner	4	1	-2.77486	1	1	2		Yes	Yes	Immediately	when i got financial aid	14	Yes	No	0			Yes	Yes
No	bemoc	0	Primary Care Facility	Rural	Yes, consent given	1	Jul 3,	22	middle aged women (22-29 yrs)	Maried	Married	Other	Christian	PSLC and equivalent	No Formal Education	Yes	Student	Not working	No		0	2		Other	Christian	4		Student	Not working	Yes	4	1	-1.32864	2	1	2		No					No					No
No	bemoc	0	Primary Care Facility	Rural	Yes, consent given	1	Jul 3,	20	young women (<22)	Maried	Married	Other	Christian	JCE and equivalent	No Formal Education	Yes	Working on own farm	Working for self	Yes	4000	0	2		Other	Christian	4		Day labourer / casual labourer / odd jobber (farm and non-farm)	Working for others	Yes	3	1	0.50582	4	3	1		No					No					No
No	bemoc	0	Primary Care Facility	Rural	Yes, consent given	1	Jul 3,	32	old women (>=30)	Not married	Unmarried	Anyanja	Christian	Koranic school (madrassa)	No Formal Education	Yes	Working in own business	Not working	No		I am	1								Yes	4	1	-1.94066	1	1	5		No					No					No
No	bemoc	0	Primary Care Facility	Rural	Yes, consent given	1	Jul 3,	20	young women (<22)	Not married	Unmarried	Other	Christian	Koranic school (madrassa)	No Formal Education	Yes	Student	Not working	No		0	2	Grandmother / grandfather	Ayao	Christian	98	No	Working regularly on farm of another person	Working for self	Yes	5	1	-1.21659	2	2	3		No					No					No
Yes	cemoc	1	Secindary Care Facility	Rural	Yes, consent given	1	2017-07-30	31	old women (>=30)	Maried	Married	Ayao	Christian	PSLC and equivalent	No Formal Education	Yes	Working on own farm	Working for self	Yes	5000	0	2		Ayao	Christian	4		Working on own farm	Working for self	Yes	6	1	0.24143	3	3	4		No					No					Yes	Yes
Yes	cemoc	1	Secindary Care Facility	Rural	Yes, consent given	1	2017-07-30	21	young women (<22)	Maried	Married	Ayao	Christian	PSLC and equivalent	No Formal Education	Yes	Working on own farm	Working for self	No		0	2		Ayao	3	2	No	Working on own farm	Working for self	Yes	4	1	-3.11687	1	1	2		No					No					No
Yes	cemoc	1	Secindary Care Facility	Urban	Yes, consent given	1	2017-07-30	22	middle aged women (22-29 yrs)	Maried	Married	Ayao	Christian	PSLC and equivalent	No Formal Education	Yes	Cooperative	Not working	No		0	2		Ayao	Christian	4		Day labourer / casual labourer / odd jobber (farm and non-farm)	Working for others	Yes	6	2	0.793829	4	3	1		Yes	No				Yes	Yes	Immediately		2.4	No
Yes	cemoc	1	Secindary Care Facility	Urban	Yes, consent given	1	2017-07-30	24	middle aged women (22-29 yrs)	Maried	Married	Other	Christian	JCE and equivalent	No Formal Education	Yes	Cooperative	Not working	No		0	2		Other	Christian	4		Civil servant	Working for others	Yes	6	1	3.3946	5	4	1		No					No					No
Yes	cemoc	1	Secindary Care Facility	Rural	Yes, consent given	1	2017-07-30	26	middle aged women (22-29 yrs)	Maried	Married	Ayao	Christian	PSLC and equivalent	No Formal Education	Yes	Working on own farm	Working for self	Yes	5000	0	2		Ayao	Christian	4		Working regularly in business of another person	Working for others	Yes	5	1	2.5415	5	4	3		No					No					No
Yes	cemoc	1	Secindary Care Facility	Rural	Yes, consent given	1	2017-07-30	23	middle aged women (22-29 yrs)	Maried	Married	Anyanja	Christian	PSLC and equivalent	No Formal Education	Yes	Working on own farm	Working for self	Yes	10350	0	2		Anyanja	Christian	3	Yes	Working on own farm	Working for self	Yes	3	1	-0.0356487	3	3	1		No					Yes	Yes	Immediately		2.4	No
Yes	cemoc	1	Secindary Care Facility	Urban	Yes, consent given	1	2017-07-30	21	young women (<22)	Maried	Married	Other	Christian	PSLC and equivalent	No Formal Education	Yes	Cooperative	Not working	Yes	23603	0	2		Other	Christian	4		Working regularly on farm of another person	Working for self	Yes	5	1	2.83557	5	4	3		Yes	Yes	Immediately		9.44643	No					No
Yes	cemoc	1	Secindary Care Facility	Rural	Yes, consent given	1	2017-07-30	24	middle aged women (22-29 yrs)	Maried	Married	Anyanja	Christian	PSLC and equivalent	No Formal Education	Yes	Working regularly on farm of another person	Working for self	No		0	2		Anyanja	Christian	2	Yes	Working regularly on farm of another person	Working for self	Yes	4	1	-2.65062	1	1	2		Yes	Yes	Immediately		9.44643	No					No
No	cemoc	0	Primary Care Facility	Rural	Yes, consent given	1	2017-07-31	34	old women (>=30)	Maried	Married	Ayao	Christian	No formal education	Some formal education	No	Working on own farm	Working for self	Yes	5000	0	2		Ayao	Christian	3	Yes	Working in own business	Not working	Yes	14	2	0.659742	4	3	5		Yes	No				No					No
No	cemoc	0	Primary Care Facility	Rural	Yes, consent given	1	2017-07-31	26	middle aged women (22-29 yrs)	Maried	Married	Anyanja	Christian	PSLC and equivalent	No Formal Education	Yes	Cooperative	Not working	No		0	2		Anyanja	Christian	3	Yes	Working regularly in business of another person	Working for others	Yes	4	1	-0.900325	2	2	2		No					No					No
No	cemoc	0	Primary Care Facility	Rural	Yes, consent given	1	2017-07-31	20	young women (<22)	Maried	Married	Ayao	Christian	PSLC and equivalent	No Formal Education	No	Cooperative	Not working	No		0	2		Ayao	Christian	3	Yes	Working in own business	Not working	Yes	4	1	-2.35923	1	1	2		No					No					No
Yes	cemoc	1	Secindary Care Facility	Urban	Yes, consent given	1	2017-07-31	21	young women (<22)	Maried	Married	Ayao	Christian	PSLC and equivalent	No Formal Education	Yes	Cooperative	Not working	No		0	2		Anyanja	3	3	Yes	Working regularly on farm of another person	Working for self	Yes	4	1	-1.74599	1	1	2		No					No					No
Yes	cemoc	1	Secindary Care Facility	Urban	Yes, consent given	1	2017-07-31	20	young women (<22)	Maried	Married	Anyanja	Christian	Koranic school (madrassa)	No Formal Education	Yes	Working in own business	Not working	Yes	5000	0	2		Other	Christian	2	Yes	Working regularly on farm of another person	Working for self	Yes	3	1	-0.184962	3	3	2		No					No					No
Yes	cemoc	1	Secindary Care Facility	Urban	Yes, consent given	1	2017-07-31	25	middle aged women (22-29 yrs)	Not married	Unmarried	Anyanja	Christian	PSLC and equivalent	No Formal Education	Yes	Working regularly on farm of another person	Working for self	Yes	84000	I am	1								Yes	4	1	2.46081	5	4	2		No					No					No
Yes	cemoc	1	Secindary Care Facility	Rural	Yes, consent given	1	2017-07-31	20	young women (<22)	Maried	Married	Anyanja	Christian	JCE and equivalent	No Formal Education	Yes	Working regularly on farm of another person	Working for self	No		0	2		Anyanja	Christian	4		Working regularly on farm of another person	Working for self	Yes	3	1	-0.58617	3	2	1		No					No					No
Yes	cemoc	1	Secindary Care Facility	Urban	Yes, consent given	1	2017-07-31	20	young women (<22)	Maried	Married	Anyanja	Christian	Koranic school (madrassa)	No Formal Education	No	Working on own farm	Working for self	No		0	2		Anyanja	Christian	2	No	Working in own business	Not working	Yes	3	1	-1.96455	1	1	1		No					No					No
No	cemoc	0	Primary Care Facility	Rural	Yes, consent given	1	2017-07-31	19	young women (<22)	Maried	Married	Anyanja	Christian	PSLC and equivalent	No Formal Education	Yes	Working on own farm	Working for self	No		0	2		Anyanja	Christian	3	Yes	Working on own farm	Working for self	Yes	3	1	0.913963	4	3	1		No					No					No
Yes	bemoc	1	Primary Care Facility	Rural	Yes, consent given	1	Jul 4,	26	middle aged women (22-29 yrs)	Maried	Married	Ayao	Christian	PSLC and equivalent	No Formal Education	Yes	Working on own farm	Working for self	Yes	3000	0	2		Ayao	Christian	98	Yes	Working on own farm	Working for self	Yes	5	1	-0.164027	3	3	3		No					No					No
Yes	bemoc	1	Primary Care Facility	Rural	Yes, consent given	1	Jul 4,	20	young women (<22)	Maried	Married	Ayao	Christian	Koranic school (madrassa)	No Formal Education	No	Working on own farm	Working for self	Yes	10000	0	2		Ayao	Christian	3	Yes	Working on own farm	Working for self	Yes	1	1	-2.30382	1	1	1		No					No					No
No	bemoc	0	Primary Care Facility	Rural	Yes, consent given	1	Jul 4,	23	middle aged women (22-29 yrs)	Maried	Married	Other	Christian	JCE and equivalent	No Formal Education	Yes	Church	Not working	No		0	2		Other	Christian	4		Working regularly on farm of another person	Working for self	Yes	4	1	2.81939	5	4	2		Yes	No				No					No
No	bemoc	0	Primary Care Facility	Rural	Yes, consent given	1	Jul 4,	37	old women (>=30)	Maried	Married	Ayao	Christian	Koranic school (madrassa)	No Formal Education	No	Working regularly on farm of another person	Working for self	Yes	10000	0	2		Other	Christian	2	Yes	Working regularly on farm of another person	Working for self	Yes	7	1	0.916113	4	3	5		Yes	Yes	Immediately		9.44643	No					No
No	bemoc	0	Primary Care Facility	Rural	Yes, consent given	1	Jul 4,	25	middle aged women (22-29 yrs)	Maried	Married	Other	Christian	PSLC and equivalent	No Formal Education	Yes	Working regularly on farm of another person	Working for self	No		0	2		Anyanja	Christian	3	Yes	Working regularly on farm of another person	Working for self	Yes	6	1	-0.400463	3	2	4		No					No					No
No	bemoc	0	Primary Care Facility	Rural	Yes, consent given	1	Jul 4,	27	middle aged women (22-29 yrs)	Maried	Married	Other	Christian	Koranic school (madrassa)	No Formal Education	No	Cooperative	Not working	No		0	2		Ayao	Christian	3	Yes	Working regularly on farm of another person	Working for self	Yes	5	1	1.37942	4	4	3		No					No					No
No	bemoc	0	Primary Care Facility	Rural	Yes, consent given	1	Jul 4,	18	young women (<22)	Maried	Married	Anyanja	Christian	PSLC and equivalent	No Formal Education	Yes	Student	Not working	No		0	2	Mother/ Father	Anyanja	Christian	98	Yes	Working in own business	Not working	Yes	8	2	-1.16569	2	2	1		No					No					Yes	Yes
No	bemoc	0	Primary Care Facility	Rural	Yes, consent given	1	Jul 4,	31	old women (>=30)	Maried	Married	Other	Christian	JCE and equivalent	No Formal Education	Yes	Working on own farm	Working for self	Yes	7916	0	2		Other	Christian	2	Yes	Working on own farm	Working for self	Yes	6	1	0.538686	4	3	4		No					No					No
Yes	bemoc	1	Primary Care Facility	Rural	Yes, consent given	1	Jul 4,	32	old women (>=30)	Maried	Married	Ayao	Christian	Koranic school (madrassa)	No Formal Education	No	Working in own business	Not working	Yes	9800	0	2		Ayao	Christian	Some Formal Education	No	Working in own business	Not working	Yes	7	2	-2.12578	1	1	5		Yes	No				No					No
No	bemoc	0	Primary Care Facility	Rural	Yes, consent given	1	Jul 4,	21	young women (<22)	Maried	Married	Ayao	Christian	PSLC and equivalent	No Formal Education	Yes	Working regularly on farm of another person	Working for self	Yes	2000	0	2		Other	Christian	4		Working regularly on farm of another person	Working for self	Yes	3	1	0.0126986	3	3	1		No					No					No
No	bemoc	0	Primary Care Facility	Rural	Yes, consent given	1	Jul 4,	27	middle aged women (22-29 yrs)	Maried	Married	Ayao	Christian	Koranic school (madrassa)	No Formal Education	No	Working on own farm	Working for self	No		0	2		Anyanja	Christian	3	Yes	Working on own farm	Working for self	Yes	6	1	-2.68289	1	1	4		Yes	Yes	0		30	No					Yes	No
Yes	bemoc	1	Primary Care Facility	Rural	Yes, consent given	1	Jul 4,	28	middle aged women (22-29 yrs)	Maried	Married	Ayao	Christian	JCE and equivalent	No Formal Education	Yes	Working on own farm	Working for self	Yes	30000	0	2		Anyanja	Christian	4		Working on own farm	Working for self	Yes	4	1	-0.5154	3	2	2		Yes	Yes	Immediately		9.44643	No					No
Yes	bemoc	1	Primary Care Facility	Rural	Yes, consent given	1	Jul 4,	31	old women (>=30)	Maried	Married	Ayao	Christian	Koranic school (madrassa)	No Formal Education	No	Working on own farm	Working for self	No		0	2		Ayao	Christian	Some Formal Education	No	Working regularly on farm of another person	Working for self	Yes	4	1	-1.05398	2	2	3		Yes	Yes	Immediately		9.44643	No					No
No	bemoc	0	Primary Care Facility	Rural	Yes, consent given	1	Jul 4,	34	old women (>=30)	Not married	Unmarried	Ayao	99	No formal education	Some formal education	No	Working in own business	Not working	Yes	2000	I am	1								Yes	6	1	-2.12079	1	1	6		Yes	Yes	Immediately		9.44643	No					No
No	bemoc	0	Primary Care Facility	Rural	Yes, consent given	1	Jul 5,	32	old women (>=30)	Maried	Married	Other	Christian	JCE and equivalent	No Formal Education	Yes	Working on own farm	Working for self	No		0	2		Other	Christian	3	Yes	Working in own business	Not working	Yes	14	4	3.43402	5	4	4		No					No					Yes	Yes
No	bemoc	0	Primary Care Facility	Rural	Yes, consent given	1	Jul 5,	23	middle aged women (22-29 yrs)	Not married	Unmarried	Other	Christian	PSLC and equivalent	No Formal Education	Yes	Working regularly on farm of another person	Working for self	No		0	2	Grandmother / grandfather	Ayao	Christian	2	No	Working regularly on farm of another person	Working for self	Yes	6	1	-0.284484	3	2	2		Yes	No				Yes	Yes	0		1	No
No	bemoc	0	Primary Care Facility	Rural	Yes, consent given	1	Jul 5,	19	young women (<22)	Maried	Married	Anyanja	Christian	PSLC and equivalent	No Formal Education	Yes	Working regularly on farm of another person	Working for self	No		0	2		Other	Christian	3	Yes	Working regularly on farm of another person	Working for self	Yes	3	1	-3.15257	1	1	1		No					No					No
Yes	bemoc	1	Primary Care Facility	Rural	Yes, consent given	1	Jul 7,	18	young women (<22)	Maried	Married	Ayao	Christian	JCE and equivalent	No Formal Education	Yes	Working on own farm	Working for self	No		0	2		Ayao	Christian	3	Yes	Working on own farm	Working for self	Yes	3	1	-2.01522	1	1	1		No					No					No
Yes	bemoc	1	Primary Care Facility	Rural	Yes, consent given	1	Jul 7,	17	young women (<22)	Maried	Married	Anyanja	Christian	PSLC and equivalent	No Formal Education	Yes	Working on own farm	Working for self	No		0	2		Anyanja	Christian	3	Yes	Working on own farm	Working for self	Yes	3	1	-0.30546	3	2	1		No					No					No
Yes	bemoc	1	Primary Care Facility	Rural	Yes, consent given	1	Jul 7,	19	young women (<22)	Maried	Married	Ayao	Christian	PSLC and equivalent	No Formal Education	Yes	Working on own farm	Working for self	Yes	35000	0	2		Ayao	3	98	Yes	Working on own farm	Working for self	Yes	5	1	0.420926	4	3	2		No					No					No
Yes	bemoc	1	Primary Care Facility	Rural	Yes, consent given	1	Jul 7,	43	old women (>=30)	Maried	Married	Ayao	Christian	Koranic school (madrassa)	No Formal Education	No	Working on own farm	Working for self	Yes	5000	0	2		Ayao	Christian	3	Yes	Working on own farm	Working for self	No, I am the breadwinner	7	1	-3.11687	1	1	10		No					No					Yes	Yes
No	bemoc	0	Primary Care Facility	Rural	Yes, consent given	1	Jul 7,	40	old women (>=30)	Not married	Unmarried	Other	Christian	Koranic school (madrassa)	No Formal Education	No	Student	Not working	No		0	2	Mother/ Father	Other	2	Some Formal Education	No	Student	Not working	Yes	5	3	-1.88659	1	1	6		Yes	No				Yes	Yes	Immediately		2.4	No
No	bemoc	0	Primary Care Facility	Rural	Yes, consent given	1	Jul 7,	29	middle aged women (22-29 yrs)	Maried	Married	Other	2	PSLC and equivalent	No Formal Education	Yes	Student	Not working	No		0	2		Other	2	2	Yes	Working in own business	Not working	Yes	7	1	-0.191408	3	3	6		Yes	Yes	0		4	No					No
Yes	bemoc	1	Primary Care Facility	Rural	Yes, consent given	1	Jul 7,	23	middle aged women (22-29 yrs)	Maried	Married	Anyanja	Christian	PSLC and equivalent	No Formal Education	Yes	Working on own farm	Working for self	No		0	2		Ayao	Christian	4		Working regularly in business of another person	Working for others	Yes	3	1	1.78502	5	4	1		No					No					No
No	bemoc	0	Primary Care Facility	Rural	Yes, consent given	1	Jul 7,	23	middle aged women (22-29 yrs)	Maried	Married	Other	Christian	JCE and equivalent	No Formal Education	Yes	Working regularly in business of another person	Working for others	Yes	22777	0	2		Other	Christian	4		Working regularly on farm of another person	Working for self	Yes	3	1	3.25604	5	4	1		No					No					No
Yes	bemoc	1	Primary Care Facility	Rural	Yes, consent given	1	Jul 7,	20	young women (<22)	Maried	Married	Ayao	Christian	PSLC and equivalent	No Formal Education	No	Working on own farm	Working for self	No		0	2		Ayao	Christian	4		Working on own farm	Working for self	Yes	3	1	-0.0366082	3	3	1		Yes	Yes	0		30	No					No
Yes	bemoc	1	Primary Care Facility	Rural	Yes, consent given	1	Jul 7,	25	middle aged women (22-29 yrs)	Maried	Married	Anyanja	Christian	Koranic school (madrassa)	No Formal Education	No	Working on own farm	Working for self	No		0	2		Anyanja	Christian	98	Yes	Working on own farm	Working for self	Yes	4	1	-0.379094	3	2	4		No					No					No
No	bemoc	0	Primary Care Facility	Rural	Yes, consent given	1	Jul 7,	33	old women (>=30)	Maried	Married	Other	2	PSLC and equivalent	No Formal Education	Yes	Working on own farm	Working for self	Yes	30000	I am	1								Yes	5	1	-0.474172	3	2	6		Yes	Yes	Immediately	When she went for anc and she started having the problem at 7 months gestation	30	No					No
No	bemoc	0	Primary Care Facility	Rural	Yes, consent given	1	Jul 7,	29	middle aged women (22-29 yrs)	Maried	Married	Other	2	PSLC and equivalent	No Formal Education	Yes	Cooperative	Not working	No		0	2		Other	2	4		Working regularly in business of another person	Working for others	Yes	4	1	2.38272	5	4	4		No					No					No
No	bemoc	0	Primary Care Facility	Rural	Yes, consent given	1	Jul 7,	27	middle aged women (22-29 yrs)	Maried	Married	Anyanja	Christian	JCE and equivalent	No Formal Education	Yes	Working on own farm	Working for self	Yes	20000	0	2		Anyanja	Christian	4		Working regularly on farm of another person	Working for self	Yes	5	1	2.10422	5	4	3		No					No					No
No	bemoc	0	Primary Care Facility	Rural	Yes, consent given	1	Jul 7,	31	old women (>=30)	Maried	Married	Ayao	Christian	Koranic school (madrassa)	No Formal Education	Yes	Working on own farm	Working for self	Yes	13000	0	2		Ayao	Christian	3	Yes	Working regularly on farm of another person	Working for self	Yes	4	1	-1.31495	2	2	5		No					No					No
Yes	bemoc	1	Primary Care Facility	Rural	Yes, consent given	1	Jul 7,	22	middle aged women (22-29 yrs)	Maried	Married	Ayao	Christian	PSLC and equivalent	No Formal Education	Yes	Working on own farm	Working for self	No		0	2		Ayao	Christian	4		Working on own farm	Working for self	Yes	4	1	0.120629	3	3	2		No					No					No
Yes	bemoc	1	Primary Care Facility	Rural	Yes, consent given	1	Jul 7,	21	young women (<22)	Maried	Married	Ayao	Christian	JCE and equivalent	No Formal Education	Yes	Working on own farm	Working for self	Yes	8410	0	2		Ayao	Christian	4		Working on own farm	Working for self	Yes	2	1	-1.28921	2	2	1		No					No					No
Yes	bemoc	1	Primary Care Facility	Rural	Yes, consent given	1	Jul 8,	22	middle aged women (22-29 yrs)	Not married	Unmarried	Ayao	99	JCE and equivalent	No Formal Education	Yes	Working in own business	Not working	Yes	3000	0	2	Mother/ Father	Ayao	Christian	4		Working in own business	Not working	Yes	4	2	-0.311898	3	2	2		Yes	Yes	Immediately		9.44643	No					No
Yes	bemoc	1	Primary Care Facility	Rural	Yes, consent given	1	Jul 8,	17	young women (<22)	Maried	Married	Ayao	Christian	PSLC and equivalent	No Formal Education	No	Cooperative	Not working	No		0	2		Ayao	Christian	3	Yes	Working regularly on farm of another person	Working for self	Yes	3	1	0.96757	4	3	1		No					No					No
No	bemoc	0	Primary Care Facility	Rural	Yes, consent given	1	Jul 8,	20	young women (<22)	Maried	Married	Other	Christian	Koranic school (madrassa)	No Formal Education	No	Cooperative	Not working	No		0	2		Other	Christian	3	Yes	Working in own business	Not working	Yes	4	1	-2.08599	1	1	2		No					No					No
Yes	bemoc	1	Primary Care Facility	Rural	Yes, consent given	1	Jul 8,	24.5143	middle aged women (22-29 yrs)	Maried	Married	Ayao	Christian	Koranic school (madrassa)	No Formal Education	No	Working regularly on farm of another person	Working for self	Yes	10000	0	2		Ayao	Christian	4		Working regularly on farm of another person	Working for self	Yes	3	1	-1.30791	2	2	1		Yes	No				Yes	No	0			No
Yes	bemoc	1	Primary Care Facility	Rural	Yes, consent given	1	Jul 8,	19	young women (<22)	Maried	Married	Ayao	99	PSLC and equivalent	No Formal Education	Yes	Working in own business	Not working	Yes	2000	0	2		Other	99	3	Yes	Working in own business	Not working	Yes	3	1	-0.511813	3	2	2		No					No					No
No	bemoc	0	Primary Care Facility	Rural	Yes, consent given	1	Jul 8,	17	young women (<22)	Maried	Married	Anyanja	99	PSLC and equivalent	No Formal Education	No	Working on own farm	Working for self	No		0	2		Anyanja	3	3	Yes	Working in own business	Not working	Yes	5	1	-1.05662	2	2	1		No					No					No
Yes	bemoc	1	Primary Care Facility	Rural	Yes, consent given	1	Jul 8,	22	middle aged women (22-29 yrs)	Maried	Married	Anyanja	Christian	PSLC and equivalent	No Formal Education	Yes	Working regularly on farm of another person	Working for self	Yes	50000	0	2		Anyanja	Christian	2	No	Working regularly on farm of another person	Working for self	Yes	4	1	2.02996	5	4	2		No					No					No
No	bemoc	0	Primary Care Facility	Rural	Yes, consent given	1	Jul 8,	24	middle aged women (22-29 yrs)	Maried	Married	Other	Christian	JCE and equivalent	No Formal Education	Yes	Working on own farm	Working for self	No		0	2		Anyanja	Christian	4		NGO	Working for others	Yes	3	1	0.269502	4	3	1		No					No					No
Yes	bemoc	1	Primary Care Facility	Rural	Yes, consent given	1	Jul 8,	20	young women (<22)	Maried	Married	Ayao	Christian	Koranic school (madrassa)	No Formal Education	No	Working in own business	Not working	No		0	2		Ayao	Christian	4		Working in own business	Not working	Yes	3	1	-2.58704	1	1	1		No					No					No
No	bemoc	0	Primary Care Facility	Rural	Yes, consent given	1	Jul 8,	22	middle aged women (22-29 yrs)	Maried	Married	Other	Christian	JCE and equivalent	No Formal Education	Yes	Working on own farm	Working for self	No		0	2		Anyanja	Christian	4		Working on own farm	Working for self	Yes	3	1	-0.329465	3	2	1		No					No					No
No	bemoc	0	Primary Care Facility	Rural	Yes, consent given	1	Jul 8,	34	old women (>=30)	Maried	Married	Anyanja	Christian	PSLC and equivalent	No Formal Education	Yes	Working on own farm	Working for self	Yes	5000	0	2		Anyanja	Christian	4		Working regularly on farm of another person	Working for self	Yes	6	1	-0.483637	3	2	6		Yes	Yes	Immediately		9.44643	No					No
Yes	bemoc	1	Primary Care Facility	Rural	Yes, consent given	1	Jul 8,	16	young women (<22)	Not married	Unmarried	Ayao	Christian	PSLC and equivalent	No Formal Education	Yes	Church	Not working	No		0	2	Mother/ Father	Ayao	Christian	98	No	Working on own farm	Working for self	Yes	6	4	1.82315	5	4	1		Yes	Yes	Immediately		9.44643	No					No
Yes	bemoc	1	Primary Care Facility	Rural	Yes, consent given	1	Jul 8,	28	middle aged women (22-29 yrs)	Maried	Married	Anyanja	Christian	No formal education	Some formal education	No	Working on own farm	Working for self	Yes	25571	0	2		Anyanja	Christian	3	Yes	Working on own farm	Working for self	Yes	2	1	0.938397	4	3	4		No					No					No
Yes	bemoc	1	Primary Care Facility	Rural	Yes, consent given	1	Jul 8,	23	middle aged women (22-29 yrs)	Not married	Unmarried	Anyanja	Christian	JCE and equivalent	No Formal Education	Yes	Working in own business	Not working	Yes	3000	0	2	Mother/ Father	Anyanja	Christian	98	No	Working regularly on farm of another person	Working for self	Yes	6	3	2.37879	5	4	1		No					No					No
No	bemoc	0	Primary Care Facility	Rural	Yes, consent given	1	Jul 8,	18	young women (<22)	Maried	Married	Ayao	Christian	JCE and equivalent	No Formal Education	Yes	Working on own farm	Working for self	No		0	2		Ayao	Christian	3	Yes	Working on own farm	Working for self	Yes	3	1	-0.843653	2	2	1		Yes	Yes	0		3	No					No
No	bemoc	0	Primary Care Facility	Rural	Yes, consent given	1	Jul 8,	29	middle aged women (22-29 yrs)	Maried	Married	Anyanja	Christian	Koranic school (madrassa)	No Formal Education	Yes	Working on own farm	Working for self	No		0	2		Anyanja	Christian	3	Yes	Working in own business	Not working	Yes	5	1	1.83214	5	4	3		Yes	No				No					No
Yes	bemoc	1	Primary Care Facility	Rural	Yes, consent given	1	Jul 8,	27	middle aged women (22-29 yrs)	Not married	Unmarried	Ayao	Christian	JCE and equivalent	No Formal Education	Yes	Working on own farm	Working for self	No		0	2	Sister in law / Brother in law	Ayao	Christian	4		Working on own farm	Working for self	Yes	4	2	2.85396	5	4	4		No					Yes	No	0			No
No	bemoc	0	Primary Care Facility	Rural	Yes, consent given	1	Jul 8,	30	old women (>=30)	Maried	Married	Anyanja	Christian	PSLC and equivalent	No Formal Education	Yes	Working on own farm	Working for self	Yes	60000	0	2		Other	Christian	3	Yes	Working regularly on farm of another person	Working for self	Yes	7	2	2.98897	5	4	5		Yes	Yes	Immediately		9.44643	No					No
No	bemoc	0	Primary Care Facility	Rural	Yes, consent given	1	Jul 8,	22	middle aged women (22-29 yrs)	Maried	Married	Anyanja	Christian	JCE and equivalent	No Formal Education	Yes	Working on own farm	Working for self	No		0	2		Anyanja	Christian	4		Working on own farm	Working for self	Yes	4	1	0.069831	3	3	2		Yes	Yes	Immediately		9.44643	No					Yes	No
No	bemoc	0	Primary Care Facility	Rural	Yes, consent given	1	Jul 8,	30	old women (>=30)	Maried	Married	Anyanja	Christian	JCE and equivalent	No Formal Education	Yes	Working on own farm	Working for self	Yes	15000	0	2		Anyanja	Christian	4		Working on own farm	Working for self	Yes	6	1	2.20376	5	4	4		Yes	Yes	0		2	No					No
Yes	bemoc	1	Primary Care Facility	Rural	Yes, consent given	1	Jul 8,	22	middle aged women (22-29 yrs)	Maried	Married	Ayao	Christian	PSLC and equivalent	No Formal Education	Yes	Working regularly on farm of another person	Working for self	Yes	10000	0	2		Ayao	Christian	4		Working on own farm	Working for self	Yes	4	1	1.28108	4	4	3		Yes	Yes	0		2	No					No
No	bemoc	0	Primary Care Facility	Rural	Yes, consent given	1	Jul 8,	18	young women (<22)	Maried	Married	Anyanja	Christian	PSLC and equivalent	No Formal Education	Yes	Student	Not working	No		0	2		Other	Christian	4		Working in own business	Not working	Yes	3	1	-1.95373	1	1	1		No					No					No
No	bemoc	0	Primary Care Facility	Rural	Yes, consent given	1	Jul 8,	18	young women (<22)	Maried	Married	Anyanja	Christian	JCE and equivalent	No Formal Education	Yes	Working regularly on farm of another person	Working for self	No		0	2		Other	Christian	4		Working in own business	Not working	Yes	3	1	-0.674181	3	2	1		No					No					No
No	bemoc	0	Primary Care Facility	Rural	Yes, consent given	1	Jul 8,	39	old women (>=30)	Maried	Married	Other	Christian	JCE and equivalent	No Formal Education	Yes	NGO	Working for others	No		0	2		Other	Christian	4		NGO	Working for others	Yes	5	1	3.11445	5	4	2		No					No					No
No	bemoc	0	Primary Care Facility	Rural	Yes, consent given	1	Jul 8,	20	young women (<22)	Maried	Married	Anyanja	Christian	PSLC and equivalent	No Formal Education	Yes	Student	Not working	Yes	3000	0	2		Anyanja	Christian	3	Yes	Working on own farm	Working for self	Yes	4	1	-3.46349	1	1	2		No					No					No
Yes	bemoc	1	Primary Care Facility	Rural	Yes, consent given	1	Jul 8,	28	middle aged women (22-29 yrs)	Not married	Unmarried	Anyanja	Christian	Koranic school (madrassa)	No Formal Education	Yes	Working in own business	Not working	Yes	500	I am	1								Yes	5	1	-1.99654	1	1	4		Yes	Yes	Immediately		9.44643	No					No
Yes	bemoc	1	Primary Care Facility	Rural	Yes, consent given	1	Jul 8,	20	young women (<22)	Maried	Married	Anyanja	Christian	Koranic school (madrassa)	No Formal Education	No	Working in own business	Not working	Yes	4000	0	2		Anyanja	Christian	2	No	Working regularly on farm of another person	Working for self	Yes	4	1	-0.321459	3	2	2		No					No					No
Yes	bemoc	1	Primary Care Facility	Rural	Yes, consent given	1	Jul 8,	22	middle aged women (22-29 yrs)	Not married	Unmarried	Ayao	Christian	No formal education	Some formal education	No	Working on own farm	Working for self	No		I am	1								Yes	6	4	-2.55239	1	1	4		No					No					No
Yes	bemoc	1	Primary Care Facility	Rural	Yes, consent given	1	Jul 9,	20	young women (<22)	Maried	Married	Ayao	Christian	PSLC and equivalent	No Formal Education	Yes	Working on own farm	Working for self	Yes	20000	0	2		Ayao	Christian	4		Working regularly on farm of another person	Working for self	Yes	3	1	-1.99654	1	1	1		No					No					No
No	bemoc	0	Primary Care Facility	Rural	Yes, consent given	1	Jul 9,	28	middle aged women (22-29 yrs)	Maried	Married	Other	Christian	Koranic school (madrassa)	No Formal Education	No	Working on own farm	Working for self	Yes	4000	I am	1								Yes	5	1	-2.12734	1	1	5		No					No					No
Yes	bemoc	1	Primary Care Facility	Rural	Yes, consent given	1	Jul 9,	33	old women (>=30)	Maried	Married	Ayao	Christian	Koranic school (madrassa)	No Formal Education	Yes	Working regularly on farm of another person	Working for self	No		0	2		Ayao	Christian	4		Day labourer / casual labourer / odd jobber (farm and non-farm)	Working for others	Yes	5	1	0.235724	3	3	5		No					No					No
Yes	bemoc	1	Primary Care Facility	Rural	Yes, consent given	1	Jul 9,	29	middle aged women (22-29 yrs)	Maried	Married	Ayao	Christian	PSLC and equivalent	No Formal Education	Yes	Working on own farm	Working for self	No		0	2		Ayao	Christian	2	No	Working on own farm	Working for self	Yes	5	1	-1.40546	2	1	3		No					No					No
Yes	bemoc	1	Primary Care Facility	Rural	Yes, consent given	1	Jul 9,	29	middle aged women (22-29 yrs)	Maried	Married	Ayao	Christian	PSLC and equivalent	No Formal Education	Yes	Working on own farm	Working for self	Yes	10000	0	2		Ayao	Christian	3	Yes	Working on own farm	Working for self	Yes	4	1	0.518832	4	3	4		Yes	Yes	Immediately		9.44643	No					No
Yes	bemoc	1	Primary Care Facility	Rural	Yes, consent given	1	Jul 9,	32	old women (>=30)	Maried	Married	Ayao	Christian	PSLC and equivalent	No Formal Education	Yes	Working regularly on farm of another person	Working for self	No		0	2		Ayao	Christian	Some Formal Education	No	Working on own farm	Working for self	Yes	12	3	1.02565	4	3	5		Yes	No				No					No
No	bemoc	0	Primary Care Facility	Rural	Yes, consent given	1	Jul 9,	24	middle aged women (22-29 yrs)	Maried	Married	Other	Christian	PSLC and equivalent	No Formal Education	Yes	Working on own farm	Working for self	Yes	1500	0	2		Other	Christian	3	Yes	Working on own farm	Working for self	Yes	4	1	0.857508	4	3	3		No					No					No
No	bemoc	0	Primary Care Facility	Rural	Yes, consent given	1	Jul 9,	20	young women (<22)	Maried	Married	Anyanja	Christian	PSLC and equivalent	No Formal Education	Yes	Working in own business	Not working	Yes	1500	0	2		Anyanja	Christian	3	No	Working in own business	Not working	Yes	3	1	-2.58617	1	1	2		No					No					No
Yes	bemoc	1	Primary Care Facility	Rural	Yes, consent given	1	Jul 9,	19	young women (<22)	Not married	Unmarried	Ayao	Christian	JCE and equivalent	No Formal Education	Yes	Working on own farm	Working for self	No		0	2	Mother/ Father	Ayao	Christian	3	Yes	Working on own farm	Working for self	Yes	8	2	2.13972	5	4	1		No					No					No
No	bemoc	0	Primary Care Facility	Rural	Yes, consent given	1	Jul 9,	18	young women (<22)	Maried	Married	Other	Christian	PSLC and equivalent	No Formal Education	Yes	Cooperative	Not working	No		0	2		Other	Christian	4		Working regularly in business of another person	Working for others	Yes	4	1	-0.767614	2	2	1		No					No					No
Yes	bemoc	1	Primary Care Facility	Rural	Yes, consent given	1	Jul 9,	39	old women (>=30)	Maried	Married	Ayao	Christian	No formal education	Some formal education	No	Cooperative	Not working	No		0	2		Ayao	Christian	Some Formal Education	No	Working regularly on farm of another person	Working for self	Yes	7	1	-0.478656	3	2	6		No					No					No
No	bemoc	0	Primary Care Facility	Rural	Yes, consent given	1	Jul 9,	27	middle aged women (22-29 yrs)	Maried	Married	Other	Christian	PSLC and equivalent	No Formal Education	Yes	Working on own farm	Working for self	No		0	2		Other	Christian	3	Yes	Working regularly on farm of another person	Working for self	Yes	5	1	-1.28959	2	2	4		No					No					No
Yes	bemoc	1	Primary Care Facility	Rural	Yes, consent given	1	Jul 9,	19	young women (<22)	Maried	Married	Anyanja	Christian	Koranic school (madrassa)	No Formal Education	No	Working on own farm	Working for self	No		0	2		Anyanja	Christian	3	Yes	Working on own farm	Working for self	Yes	6	2	0.124795	3	3	1		No					No					No
No	bemoc	0	Primary Care Facility	Rural	Yes, consent given	1	Jul 9,	37	old women (>=30)	Maried	Married	Anyanja	Christian	JCE and equivalent	No Formal Education	Yes	Working on own farm	Working for self	Yes	35000	0	2		Other	Christian	4		Working in own business	Not working	Yes	3	1	3.22689	5	4	3		No					No					No
No	bemoc	0	Primary Care Facility	Rural	Yes, consent given	1	Jul 9,	30	old women (>=30)	Maried	Married	Anyanja	Christian	JCE and equivalent	No Formal Education	Yes	Working in own business	Not working	No		0	2		Anyanja	Christian	3	Yes	Working regularly on farm of another person	Working for self	Yes	4	1	1.82136	5	4	4		No					No					No
No	bemoc	0	Primary Care Facility	Rural	Yes, consent given	1	Jul 9,	21	young women (<22)	Maried	Married	Anyanja	Christian	PSLC and equivalent	No Formal Education	Yes	Working on own farm	Working for self	Yes	1500	0	2		Other	Christian	3	Yes	Working in own business	Not working	Yes	4	1	-0.618541	3	2	2		No					No					No
No	bemoc	0	Primary Care Facility	Rural	Yes, consent given	1	Jul 9,	35	old women (>=30)	Maried	Married	Other	Christian	Koranic school (madrassa)	No Formal Education	No	Working on own farm	Working for self	No		0	2		Other	Christian	3	Yes	Day labourer / casual labourer / odd jobber (farm and non-farm)	Working for others	Yes	6	1	-0.407944	3	2	7		No					No					No
No	bemoc	0	Primary Care Facility	Rural	Yes, consent given	1	Jul 9,	33	old women (>=30)	Maried	Married	Anyanja	Christian	Koranic school (madrassa)	No Formal Education	No	Working in own business	Not working	Yes	7000	I am	1								Yes	5	1	-1.22167	2	2	4		No					No					No
No	bemoc	0	Primary Care Facility	Rural	Yes, consent given	1	Jul 9,	28	middle aged women (22-29 yrs)	Not married	Unmarried	Other	Christian	JCE and equivalent	No Formal Education	Yes	Working on own farm	Working for self	No		I am	1								Yes	4	1	-1.71703	1	1	4		No					No					No
No	bemoc	0	Primary Care Facility	Rural	Yes, consent given	1	Jul 9,	25	middle aged women (22-29 yrs)	Maried	Married	Other	Christian	PSLC and equivalent	No Formal Education	Yes	Working on own farm	Working for self	Yes	20000	0	2		Other	Christian	4		Working in own business	Not working	Yes	3	1	0.910057	4	3	2		No					No					No
Yes	bemoc	1	Primary Care Facility	Rural	Yes, consent given	1	Jul 9,	19	young women (<22)	Not married	Unmarried	Ayao	Christian	PSLC and equivalent	No Formal Education	Yes	Other	Working for others	No		0	2	Mother/ Father	Ayao	Christian	98	Yes	Working on own farm	Working for self	Yes	7	3	0.893124	4	3	1		No					No					No
No	bemoc	0	Primary Care Facility	Rural	Yes, consent given	1	2017-06-23	26	middle aged women (22-29 yrs)	Maried	Married	Ayao	99	PSLC and equivalent	No Formal Education	Yes	Working on own farm	Working for self	Yes	15000	0	2		Ayao	99	4		Working regularly on farm of another person	Working for self	Yes	6	1	0.175628	3	3	4		No					No					No
No	bemoc	0	Primary Care Facility	Rural	Yes, consent given	1	2017-06-23	33	old women (>=30)	Maried	Married	Ayao	Christian	JCE and equivalent	No Formal Education	Yes	Working regularly in business of another person	Working for others	Yes	20000	I am	1								Yes	5	1	2.29438	5	4	3		No					No					No
Yes	bemoc	1	Primary Care Facility	Rural	Yes, consent given	1	2017-06-23	23	middle aged women (22-29 yrs)	Maried	Married	Ayao	Christian	PSLC and equivalent	No Formal Education	Yes	Working on own farm	Working for self	Yes	17000	0	2		Ayao	Christian	4		Working on own farm	Working for self	Yes	4	2	1.30387	4	4	2		Yes	Yes	Immediately		9.44643	No					No
Yes	bemoc	1	Primary Care Facility	Rural	Yes, consent given	1	2017-06-23	32	old women (>=30)	Not married	Unmarried	Ayao	Christian	PSLC and equivalent	No Formal Education	Yes	Civil servant	Working for others	Yes	3500	I am	1								Yes	5	2	-2.41464	1	1	4		Yes	Yes	0		6	Yes	Yes	When it started affecting my day-to-day activities		6	No
No	bemoc	0	Primary Care Facility	Rural	Yes, consent given	1	2017-06-23	31	old women (>=30)	Maried	Married	Anyanja	2	PSLC and equivalent	No Formal Education	Yes	Working on own farm	Working for self	Yes	25000	0	2		Anyanja	2	2	Yes	Working in own business	Not working	Yes	6	2	4.83726	5	4	4		No					No					No
No	bemoc	0	Primary Care Facility	Rural	Yes, consent given	1	2017-06-23	26	middle aged women (22-29 yrs)	Maried	Married	Other	2	PSLC and equivalent	No Formal Education	Yes	Working on own farm	Working for self	No		0	2		Anyanja	Christian	3	Yes	Working regularly on farm of another person	Working for self	Yes	4	1	0.689229	4	3	3		No					No					No
Yes	bemoc	1	Primary Care Facility	Rural	Yes, consent given	1	2017-06-23	21	young women (<22)	Maried	Married	Other	2	PSLC and equivalent	No Formal Education	Yes	Working on own farm	Working for self	No		0	2		Other	Christian	3	Yes	Working on own farm	Working for self	Yes	4	1	-0.328945	3	2	3		No					No					No
No	bemoc	0	Primary Care Facility	Rural	Yes, consent given	1	2017-06-23	28	middle aged women (22-29 yrs)	Maried	Married	Other	Christian	Koranic school (madrassa)	No Formal Education	Yes	Working regularly on farm of another person	Working for self	Yes	50000	0	2		Ayao	Christian	3	Yes	Working regularly on farm of another person	Working for self	Yes	5	1	3.17906	5	4	4		No					No					No
Yes	bemoc	1	Primary Care Facility	Rural	Yes, consent given	1	2017-06-23	27.56	middle aged women (22-29 yrs)	Maried	Married	Ayao	Christian	Koranic school (madrassa)	No Formal Education	No	Working on own farm	Working for self	Yes	2000	0	2		Ayao	Christian	Some Formal Education	No	Working on own farm	Working for self	Yes	4	1	-1.38838	2	1	5		Yes	No				No					No
No	bemoc	0	Primary Care Facility	Rural	Yes, consent given	1	2017-06-23	33	old women (>=30)	Maried	Married	Other	2	PSLC and equivalent	No Formal Education	Yes	Working on own farm	Working for self	Yes	15000	0	2		Other	2	4		Working on own farm	Working for self	Yes	5	1	1.74319	5	4	5		No					No					No
Yes	bemoc	1	Primary Care Facility	Rural	Yes, consent given	1	2017-06-23	21	young women (<22)	Maried	Married	Other	2	Koranic school (madrassa)	No Formal Education	No	Working on own farm	Working for self	No		0	2	Sister/ Brother	Other	2	3	Yes	Working on own farm	Working for self	No, somebody else is the breadwinner	4	1	-2.73581	1	1	2		Yes	Yes	Immediately		9.44643	No					Yes	No
No	bemoc	0	Primary Care Facility	Rural	Yes, consent given	1	2017-06-23	26	middle aged women (22-29 yrs)	Maried	Married	Other	2	Koranic school (madrassa)	No Formal Education	No	Cooperative	Not working	No		0	2		Other	2	3	Yes	Working in own business	Not working	Yes	5	1	-2.08288	1	1	2		No					No					No
No	bemoc	0	Primary Care Facility	Rural	Yes, consent given	1	2017-06-23	26	middle aged women (22-29 yrs)	Maried	Married	Other	2	Koranic school (madrassa)	No Formal Education	No	Cooperative	Not working	No		0	2		Other	2	3	Yes	Working in own business	Not working	Yes	5	1	-2.08288	1	1	2		No					No					No
Yes	bemoc	1	Primary Care Facility	Rural	Yes, consent given	1	2017-06-23	25	middle aged women (22-29 yrs)	Maried	Married	Other	Christian	Koranic school (madrassa)	No Formal Education	No	Working on own farm	Working for self	Yes	5000	0	2		Other	Christian	4		Working regularly on farm of another person	Working for self	Yes	5	1	1.47586	4	4	3		No					No					No
Yes	bemoc	1	Primary Care Facility	Rural	Yes, consent given	1	2017-06-23	35	old women (>=30)	Not married	Unmarried	Other	2	No formal education	Some formal education	No	Working on own farm	Working for self	No		I am	1								Yes	5	1	-1.69103	1	1	8		No					No					No
No	bemoc	0	Primary Care Facility	Rural	Yes, consent given	1	2017-06-23	23	middle aged women (22-29 yrs)	Maried	Married	Other	2	PSLC and equivalent	No Formal Education	Yes	Working on own farm	Working for self	No		0	2		Other	2	3	Yes	Working in own business	Not working	Yes	4	1	-1.36258	2	1	2		No					No					No
No	bemoc	0	Primary Care Facility	Rural	Yes, consent given	1	2017-06-23	25	middle aged women (22-29 yrs)	Maried	Married	Ayao	Christian	Koranic school (madrassa)	No Formal Education	No	Student	Not working	No		0	2		Other	Christian	3	Yes	Working on own farm	Working for self	Yes	5	1	-1.63127	1	1	5		No					No					No
No	bemoc	0	Primary Care Facility	Rural	Yes, consent given	1	2017-06-23	23	middle aged women (22-29 yrs)	Not married	Unmarried	Other	2	PSLC and equivalent	No Formal Education	No	Working regularly on farm of another person	Working for self	Yes	1000	0	2	Mother/ Father	Other	2	98	No	Working regularly on farm of another person	Working for self	Yes	4	2	-0.0548841	3	3	2		No					No					Yes	No
No	bemoc	0	Primary Care Facility	Rural	Yes, consent given	1	2017-06-23	23	middle aged women (22-29 yrs)	Not married	Unmarried	Other	2	PSLC and equivalent	No Formal Education	No	Working regularly on farm of another person	Working for self	Yes	1000	0	2	Mother/ Father	Other	2	98	No	Working regularly on farm of another person	Working for self	Yes	4	2	-0.0548841	3	3	2		No					No					Yes	No
Yes	bemoc	1	Primary Care Facility	Rural	Yes, consent given	1	2017-06-23	18	young women (<22)	Maried	Married	Ayao	2	No formal education	Some formal education	No	Student	Not working	No		0	2	Grandmother / grandfather	Ayao	2	98	Yes	Working in own business	Not working	No, somebody else is the breadwinner	6	1	-1.33817	2	1	1		Yes	Yes	0		7	No					No
No	bemoc	0	Primary Care Facility	Rural	Yes, consent given	1	2017-06-23	23	middle aged women (22-29 yrs)	Maried	Married	Other	Christian	JCE and equivalent	No Formal Education	Yes	Working on own farm	Working for self	No		0	2	Mother/ Father	Other	Christian	2	No	Working on own farm	Working for self	Yes	6	2	-1.34365	2	1	3		Yes	Yes	When it started severely incapacitating me		21	No					No
No	bemoc	0	Primary Care Facility	Rural	Yes, consent given	1	2017-06-23	33	old women (>=30)	Maried	Married	Other	2	PSLC and equivalent	No Formal Education	Yes	Student	Not working	No		0	2		Other	2	4		Working in own business	Not working	Yes	9	1	0.255051	4	3	4		Yes	Yes	Immediately		9.44643	No					No
No	bemoc	0	Primary Care Facility	Rural	Yes, consent given	1	2017-06-23	22	middle aged women (22-29 yrs)	Maried	Married	Other	Christian	JCE and equivalent	No Formal Education	Yes	Cooperative	Not working	Yes	25000	0	2		Other	Christian	4		Working regularly on farm of another person	Working for self	Yes	5	1	-1.7069	1	1	1		No					No					Yes	Yes
Yes	bemoc	1	Primary Care Facility	Rural	Yes, consent given	1	2017-06-23	22	middle aged women (22-29 yrs)	Not married	Unmarried	Anyanja	Christian	No formal education	Some formal education	No	Working on own farm	Working for self	Yes	5000	I am	1								Yes	2	1	-2.65062	1	1	3		No					Yes	Yes	0		1	No
Yes	bemoc	1	Primary Care Facility	Rural	Yes, consent given	1	2017-06-23	24	middle aged women (22-29 yrs)	Maried	Married	Other	2	JCE and equivalent	No Formal Education	Yes	Working on own farm	Working for self	Yes	8166	0	2		Other	2	3	Yes	Student	Not working	Yes	4	1	3.31462	5	4	1		Yes	No				No					No
No	bemoc	0	Primary Care Facility	Rural	Yes, consent given	1	2017-06-23	26	middle aged women (22-29 yrs)	Maried	Married	Other	2	PSLC and equivalent	No Formal Education	Yes	Working on own farm	Working for self	Yes	30000	0	2		Other	2	4		Working on own farm	Working for self	Yes	4	1	0.539286	4	3	2		No					No					No
No	bemoc	0	Primary Care Facility	Rural	Yes, consent given	1	2017-06-23	24	middle aged women (22-29 yrs)	Maried	Married	Other	Christian	PSLC and equivalent	No Formal Education	Yes	Other	Working for others	Yes	10000	I am	1								No, somebody else is the breadwinner	3	1	-1.32595	2	2	2		No					No					No
No	bemoc	0	Primary Care Facility	Rural	Yes, consent given	1	2017-06-24	18	young women (<22)	Maried	Married	Ayao	99	Koranic school (madrassa)	No Formal Education	Yes	Cooperative	Not working	No		0	2		Ayao	99	3	Yes	Working on own farm	Working for self	Yes	2	1	-2.28051	1	1	1		No					No					No
No	bemoc	0	Primary Care Facility	Rural	Yes, consent given	1	2017-06-24	33	old women (>=30)	Maried	Married	Other	2	PSLC and equivalent	No Formal Education	Yes	Working on own farm	Working for self	No		0	2		Other	2	4		Working regularly on farm of another person	Working for self	Yes	4	1	0.971415	4	3	5		No					No					No
Yes	bemoc	1	Primary Care Facility	Rural	Yes, consent given	1	2017-06-24	22	middle aged women (22-29 yrs)	Maried	Married	Ayao	Christian	PSLC and equivalent	No Formal Education	Yes	Working on own farm	Working for self	No		0	2		Ayao	Christian	4		Other	Working for others	Yes	2	1	0.662371	4	3	1		No					No					No
No	bemoc	0	Primary Care Facility	Rural	Yes, consent given	1	2017-06-24	18	young women (<22)	Not married	Unmarried	Other	2	PSLC and equivalent	No Formal Education	Yes	Church	Not working	No		0	2	Mother/ Father	Other	2	Some Formal Education	No	Working on own farm	Working for self	Yes	5	3	1.79635	5	4	1		No					Yes	Yes	Immediately		2.4	No
Yes	bemoc	1	Primary Care Facility	Rural	Yes, consent given	1	2017-06-24	23	middle aged women (22-29 yrs)	Maried	Married	Ayao	Christian	PSLC and equivalent	No Formal Education	Yes	Working on own farm	Working for self	Yes	20000	0	2		Ayao	Christian	4		Working on own farm	Working for self	Yes	3	1	-0.480286	3	2	1		Yes	Yes	Immediately		9.44643	No					No
Yes	bemoc	1	Primary Care Facility	Rural	Yes, consent given	1	2017-06-24	26	middle aged women (22-29 yrs)	Maried	Married	Other	Christian	Koranic school (madrassa)	No Formal Education	No	Working on own farm	Working for self	No		0	2		Other	Christian	3	Yes	Working on own farm	Working for self	Yes	5	1	-0.234236	3	3	4		Yes	Yes	0		4	No					No
Yes	bemoc	1	Primary Care Facility	Rural	Yes, consent given	1	2017-06-24	34	old women (>=30)	Not married	Unmarried	Ayao	Christian	PSLC and equivalent	No Formal Education	Yes	Working on own farm	Working for self	No		I am	1								Yes	2	1	-1.64719	1	1	5		No					Yes	Yes	Immediately		2.4	Yes	No
No	bemoc	0	Primary Care Facility	Rural	Yes, consent given	1	2017-06-24	18	young women (<22)	Maried	Married	Other	2	PSLC and equivalent	No Formal Education	Yes	Working on own farm	Working for self	Yes	2000	0	2		Other	2	3	Yes	Working on own farm	Working for self	Yes	3	1	-1.76728	1	1	1		No					No					No
No	bemoc	0	Primary Care Facility	Rural	Yes, consent given	1	2017-06-24	37	old women (>=30)	Maried	Married	Other	2	Koranic school (madrassa)	No Formal Education	Yes	Working regularly on farm of another person	Working for self	Yes	17000	0	2		Other	2	3	Yes	Working regularly on farm of another person	Working for self	Yes	7	1	-0.583299	3	2	5		Yes	Yes	Immediately		9.44643	No					No
No	bemoc	0	Primary Care Facility	Rural	Yes, consent given	1	2017-06-24	42	old women (>=30)	Maried	Married	Other	2	No formal education	Some formal education	No	Working on own farm	Working for self	No		0	2		Other	2	Some Formal Education	Yes	Working regularly on farm of another person	Working for self	Yes	4	1	-1.83901	1	1	2		No					No					No
Yes	bemoc	1	Primary Care Facility	Rural	Yes, consent given	1	2017-06-24	23	middle aged women (22-29 yrs)	Maried	Married	Other	2	PSLC and equivalent	No Formal Education	Yes	Working on own farm	Working for self	Yes	13000	0	2		Other	2	3	Yes	Working on own farm	Working for self	Yes	3	1	0.595188	4	3	1		Yes	Yes	0		3	No					No
Yes	bemoc	1	Primary Care Facility	Rural	Yes, consent given	1	2017-06-24	19	young women (<22)	Maried	Married	Other	Christian	PSLC and equivalent	No Formal Education	No	Working in own business	Not working	No		0	2		Ayao	Christian	2	Yes	Working in own business	Not working	Yes	3	1	-1.4493	2	1	1		No					No					No
No	bemoc	0	Primary Care Facility	Rural	Yes, consent given	1	2017-06-24	27	middle aged women (22-29 yrs)	Maried	Married	Other	2	PSLC and equivalent	No Formal Education	Yes	Working on own farm	Working for self	Yes	3500	0	2		Other	2	Some Formal Education	No	Working in own business	Not working	Yes	5	1	1.5023	4	4	3		Yes	Yes	0		30	No					No
Yes	bemoc	1	Primary Care Facility	Rural	Yes, consent given	1	2017-06-24	19	young women (<22)	Maried	Married	Other	2	No formal education	Some formal education	No	Working on own farm	Working for self	No		0	2		Ayao	2	3	Yes	Working regularly on farm of another person	Working for self	Yes	3	1	0.148174	3	3	2		No					No					No
Yes	bemoc	1	Primary Care Facility	Rural	Yes, consent given	1	2017-06-24	33	old women (>=30)	Maried	Married	Other	Christian	Koranic school (madrassa)	No Formal Education	Yes	Working on own farm	Working for self	No		0	2		Other	Christian	4		Working on own farm	Working for self	Yes	10	2	3.22372	5	4	8		Yes	Yes	Immediately		9.44643	No					No
No	bemoc	0	Primary Care Facility	Rural	Yes, consent given	1	2017-06-24	16	young women (<22)	Maried	Married	Other	2	PSLC and equivalent	No Formal Education	Yes	Student	Not working	No		0	2		Other	2	3	Yes	Working regularly on farm of another person	Working for self	Yes	3	1	-1.41178	2	1	1		Yes	Yes	0		3	No					No
Yes	bemoc	1	Primary Care Facility	Rural	Yes, consent given	1	2017-06-24	33	old women (>=30)	Maried	Married	Anyanja	Christian	Koranic school (madrassa)	No Formal Education	No	Working on own farm	Working for self	Yes	20000	0	2		Other	Christian	2	Yes	Working on own farm	Working for self	Yes	8	1	3.27595	5	4	5		Yes	Yes	Immediately		9.44643	No					No
No	bemoc	0	Primary Care Facility	Rural	Yes, consent given	1	2017-06-24	18	young women (<22)	Not married	Unmarried	Ayao	2	Koranic school (madrassa)	No Formal Education	No	Working in own business	Not working	Yes	3000	0	2	Grandmother / grandfather	Ayao	2	98	Yes	Working regularly on farm of another person	Working for self	Yes	4	1	1.55081	4	4	2		No					No					No
No	bemoc	0	Primary Care Facility	Rural	Yes, consent given	1	2017-06-24	26	middle aged women (22-29 yrs)	Maried	Married	Ayao	2	No formal education	Some formal education	No	Working in own business	Not working	No		0	2		Ayao	Christian	Some Formal Education	No	Working regularly on farm of another person	Working for self	Yes	6	1	-0.394371	3	2	4		No					No					No
Yes	bemoc	1	Primary Care Facility	Rural	Yes, consent given	1	2017-06-24	27	middle aged women (22-29 yrs)	Maried	Married	Anyanja	Christian	PSLC and equivalent	No Formal Education	Yes	Working on own farm	Working for self	Yes	20000	0	2		Anyanja	2	4		Day labourer / casual labourer / odd jobber (farm and non-farm)	Working for others	Yes	7	4	0.261461	4	3	4		No					No					No
No	bemoc	0	Primary Care Facility	Rural	Yes, consent given	1	2017-06-24	16	young women (<22)	Maried	Married	Other	2	PSLC and equivalent	No Formal Education	No	Working in own business	Not working	No		0	2		Other	2	3	Yes	Working regularly on farm of another person	Working for self	No, somebody else is the breadwinner	2	1	-0.574442	3	2	1		No					No					No
Yes	bemoc	1	Primary Care Facility	Rural	Yes, consent given	1	2017-06-24	20	young women (<22)	Maried	Married	Ayao	Christian	JCE and equivalent	No Formal Education	Yes	Working on own farm	Working for self	No		0	2		Ayao	Christian	3	Yes	Working in own business	Not working	Yes	4	1	-0.213985	3	3	1		Yes	No				No					No
No	bemoc	0	Primary Care Facility	Rural	Yes, consent given	1	2017-06-24	21	young women (<22)	Maried	Married	Other	2	Koranic school (madrassa)	No Formal Education	No	Working on own farm	Working for self	Yes	10000	0	2		Other	2	3	Yes	Working regularly on farm of another person	Working for self	Yes	5	1	-1.79589	1	1	3		Yes	Yes	Immediately		9.44643	No					Yes	Yes
No	bemoc	0	Primary Care Facility	Rural	Yes, consent given	1	2017-06-24	28	middle aged women (22-29 yrs)	Maried	Married	Other	2	Koranic school (madrassa)	No Formal Education	Yes	Working regularly on farm of another person	Working for self	Yes	35000	0	2		Other	2	4		Working regularly on farm of another person	Working for self	Yes	4	3	1.62242	4	4	5		No					No					No
No	bemoc	0	Primary Care Facility	Rural	Yes, consent given	1	2017-06-24	22	middle aged women (22-29 yrs)	Maried	Married	Other	2	Koranic school (madrassa)	No Formal Education	No	Working regularly on farm of another person	Working for self	No		0	2		Other	2	3	Yes	Working regularly on farm of another person	Working for self	Yes	8	1	-1.7938	1	1	3		No					No					No
No	bemoc	0	Primary Care Facility	Rural	Yes, consent given	1	2017-06-24	18	young women (<22)	Not married	Unmarried	Other	2	Koranic school (madrassa)	No Formal Education	Yes	Working regularly on farm of another person	Working for self	No		0	2	Mother/ Father	Other	2	98	No	Working regularly on farm of another person	Working for self	Yes	6	3	-0.558151	3	2	1		Yes	No				No					No
No	bemoc	0	Primary Care Facility	Rural	Yes, consent given	1	2017-06-25	23	middle aged women (22-29 yrs)	Maried	Married	Ayao	Christian	PSLC and equivalent	No Formal Education	Yes	Working on own farm	Working for self	Yes	2400	0	2		Ayao	Christian	2	Yes	Working on own farm	Working for self	Yes	4	1	-1.04171	2	2	2		No					No					No
Yes	bemoc	1	Primary Care Facility	Rural	Yes, consent given	1	2017-06-25	19	young women (<22)	Maried	Married	Ayao	Christian	PSLC and equivalent	No Formal Education	Yes	Working on own farm	Working for self	Yes	4000	0	2		Ayao	Christian	3	Yes	Working on own farm	Working for self	Yes	3	1	-0.187333	3	3	1		Yes	Yes	0		9.44643	Yes	Yes	Immediately		2.4	No
Yes	bemoc	1	Primary Care Facility	Rural	Yes, consent given	1	2017-06-25	40	old women (>=30)	Maried	Married	Other	Christian	No formal education	Some formal education	No	Student	Not working	No		0	2		Other	Christian	2	Yes	Working regularly on farm of another person	Working for self	Yes	9	7	-2.26161	1	1	7		Yes	No				No					No
Yes	bemoc	1	Primary Care Facility	Rural	Yes, consent given	1	2017-06-25	21	young women (<22)	Maried	Married	Other	2	Koranic school (madrassa)	No Formal Education	Yes	Working on own farm	Working for self	Yes	15000	0	2		Other	2	98	Yes	Working on own farm	Working for self	Yes	3	1	0.249039	4	3	5		No					No					No
Yes	bemoc	1	Primary Care Facility	Rural	Yes, consent given	1	2017-06-25	24	middle aged women (22-29 yrs)	Not married	Unmarried	Other	2	Koranic school (madrassa)	No Formal Education	No	Working on own farm	Working for self	Yes	30000	I am	1								Yes	5	1	-0.243531	3	3	4		No					No					No
No	bemoc	0	Primary Care Facility	Rural	Yes, consent given	1	2017-06-25	22	middle aged women (22-29 yrs)	Maried	Married	Ayao	Christian	PSLC and equivalent	No Formal Education	Yes	Working on own farm	Working for self	Yes	4200	0	2		Ayao	3	3	Yes	Working on own farm	Working for self	Yes	3	1	-2.29679	1	1	1		Yes	Yes	Immediately		9.44643	No					No
Yes	bemoc	1	Primary Care Facility	Rural	Yes, consent given	1	2017-06-25	25	middle aged women (22-29 yrs)	Maried	Married	Other	2	Koranic school (madrassa)	No Formal Education	No	Working on own farm	Working for self	Yes	5800	0	2		Other	2	3	Yes	Working in own business	Not working	Yes	4	1	0.377258	4	3	3		Yes	Yes	0		15	No					No
No	bemoc	0	Primary Care Facility	Rural	Yes, consent given	1	2017-06-25	17	young women (<22)	Maried	Married	Other	2	PSLC and equivalent	No Formal Education	Yes	Cooperative	Not working	No		0	2		Other	2	3	Yes	Working in own business	Not working	Yes	3	1	0.138892	3	3	1		No					No					No
Yes	bemoc	1	Primary Care Facility	Rural	Yes, consent given	1	2017-06-25	32	old women (>=30)	Maried	Married	Other	Christian	Koranic school (madrassa)	No Formal Education	Yes	Working regularly on farm of another person	Working for self	Yes	6000	0	2		Other	Christian	3	Yes	Working on own farm	Working for self	Yes	6	1	0.187009	3	3	4		No					No					No
Yes	bemoc	1	Primary Care Facility	Rural	Yes, consent given	1	2017-06-25	21	young women (<22)	Maried	Married	Other	2	Koranic school (madrassa)	No Formal Education	No	Cooperative	Not working	No		0	2		Other	2	Some Formal Education	No	Working on own farm	Working for self	Yes	3	1	-2.58913	1	1	1		Yes	Yes	Immediately		9.44643	No					No
No	bemoc	0	Primary Care Facility	Rural	Yes, consent given	1	2017-06-25	17	young women (<22)	Maried	Married	Other	2	Koranic school (madrassa)	No Formal Education	No	Working on own farm	Working for self	No		I am	1								No, somebody else is the breadwinner	3	1	-2.06139	1	1	1		Yes	Yes	0		14	No					No
No	bemoc	0	Primary Care Facility	Rural	Yes, consent given	1	2017-06-25	18	young women (<22)	Maried	Married	Ayao	Christian	PSLC and equivalent	No Formal Education	Yes	Working on own farm	Working for self	Yes	10000	0	2		Ayao	Christian	3	Yes	Working on own farm	Working for self	Yes	3	1	-0.638114	3	2	1		No					No					No
No	bemoc	0	Primary Care Facility	Rural	Yes, consent given	1	2017-06-25	25	middle aged women (22-29 yrs)	Maried	Married	Ayao	Christian	PSLC and equivalent	No Formal Education	Yes	Working on own farm	Working for self	Yes	16000	0	2		Ayao	Christian	4		Working on own farm	Working for self	Yes	3	1	4.99341	5	4	2		No					No					No
Yes	bemoc	1	Primary Care Facility	Rural	Yes, consent given	1	2017-06-25	25	middle aged women (22-29 yrs)	Maried	Married	Other	Christian	PSLC and equivalent	No Formal Education	Yes	Student	Not working	Yes	20000	0	2		Other	Christian	4		Working regularly on farm of another person	Working for self	Yes	7	1	0.33257	4	3	4		No					No					No
Yes	bemoc	1	Primary Care Facility	Rural	Yes, consent given	1	2017-06-25	25	middle aged women (22-29 yrs)	Maried	Married	Ayao	Christian	PSLC and equivalent	No Formal Education	Yes	Working regularly on farm of another person	Working for self	No		0	2		Anyanja	Christian	4		Working in own business	Not working	Yes	4	1	1.18702	4	3	3		Yes	No				No					No
Yes	bemoc	1	Primary Care Facility	Rural	Yes, consent given	1	2017-06-25	26.1154	middle aged women (22-29 yrs)	Maried	Married	Other	2	No formal education	Some formal education	No	Working on own farm	Working for self	No		0	2		Other	2	98	Yes	Working on own farm	Working for self	Yes	5	4	-0.885164	2	2	6		No					No					No
No	bemoc	0	Primary Care Facility	Rural	Yes, consent given	1	2017-06-25	28	middle aged women (22-29 yrs)	Maried	Married	Ayao	Christian	Koranic school (madrassa)	No Formal Education	No	Working on own farm	Working for self	No		0	2		Ayao	Christian	2	Yes	Working on own farm	Working for self	Yes	3	1	-1.21497	2	2	4		Yes	Yes	Immediately		9.44643	No					No
No	bemoc	0	Primary Care Facility	Rural	Yes, consent given	1	2017-06-25	22	middle aged women (22-29 yrs)	Maried	Married	Other	2	JCE and equivalent	No Formal Education	Yes	Cooperative	Not working	No		0	2		Other	2	4		Day labourer / casual labourer / odd jobber (farm and non-farm)	Working for others	Yes	3	1	-0.267802	3	3	1		Yes	Yes	Immediately		9.44643	No					No
No	bemoc	0	Primary Care Facility	Rural	Yes, consent given	1	2017-06-25	23	middle aged women (22-29 yrs)	Maried	Married	Ayao	Christian	Koranic school (madrassa)	No Formal Education	No	Working on own farm	Working for self	No		0	2		Ayao	Christian	3	Yes	Working on own farm	Working for self	Yes	3	1	-0.616639	3	2	1		No					No					No
No	bemoc	0	Primary Care Facility	Rural	Yes, consent given	1	2017-06-25	21	young women (<22)	Maried	Married	Ayao	Christian	PSLC and equivalent	No Formal Education	Yes	Working on own farm	Working for self	Yes	5000	0	2		Ayao	Christian	4		Working regularly in business of another person	Working for others	Yes	3	1	2.31627	5	4	1		No					No					No
Yes	bemoc	1	Primary Care Facility	Rural	Yes, consent given	1	2017-06-25	24	middle aged women (22-29 yrs)	Maried	Married	Other	2	JCE and equivalent	No Formal Education	Yes	Working on own farm	Working for self	No		0	2		Other	2	4		Working regularly on farm of another person	Working for self	Yes	5	1	3.39946	5	4	2		No					No					Yes	Yes
Yes	bemoc	1	Primary Care Facility	Rural	Yes, consent given	1	2017-06-25	33	old women (>=30)	Maried	Married	Other	Christian	PSLC and equivalent	No Formal Education	Yes	Working on own farm	Working for self	Yes	15000	I am	1								Yes	7	1	-2.11536	1	1	5		No					No					No
No	bemoc	0	Primary Care Facility	Rural	Yes, consent given	1	2017-06-25	21	young women (<22)	Not married	Unmarried	Anyanja	Christian	Koranic school (madrassa)	No Formal Education	No	Working on own farm	Working for self	No		0	2	Mother/ Father	Anyanja	Christian	98	No	Working on own farm	Working for self	Yes	8	2	-0.182404	3	3	4		Yes	No				No					No
No	bemoc	0	Primary Care Facility	Rural	Yes, consent given	1	2017-06-25	42	old women (>=30)	Maried	Married	Anyanja	Christian	No formal education	Some formal education	No	Working on own farm	Working for self	Yes	9200	0	2		Anyanja	Christian	2	Yes	Working on own farm	Working for self	Yes	7	1	1.27856	4	4	8		No					No					No
Yes	bemoc	1	Primary Care Facility	Rural	Yes, consent given	1	2017-06-25	19	young women (<22)	Maried	Married	Other	2	Koranic school (madrassa)	No Formal Education	No	Working on own farm	Working for self	No		0	2		Other	2	3	Yes	Working regularly on farm of another person	Working for self	Yes	4	1	-1.63416	1	1	2		No					No					No
Yes	bemoc	1	Primary Care Facility	Rural	Yes, consent given	1	2017-06-25	28	middle aged women (22-29 yrs)	Maried	Married	Ayao	Christian	PSLC and equivalent	No Formal Education	Yes	Working on own farm	Working for self	Yes	15000	0	2		Ayao	Christian	2	Yes	Working on own farm	Working for self	Yes	5	1	-0.558433	3	2	3		No					No					No
Yes	bemoc	1	Primary Care Facility	Rural	Yes, consent given	1	2017-06-26	23	middle aged women (22-29 yrs)	Maried	Married	Other	2	Koranic school (madrassa)	No Formal Education	No	Working on own farm	Working for self	Yes	10000	0	2		Other	2	2	Yes	Working on own farm	Working for self	Yes	6	1	0.694447	4	3	4		No					No					No
No	bemoc	0	Primary Care Facility	Rural	Yes, consent given	1	2017-06-26	25	middle aged women (22-29 yrs)	Maried	Married	Other	2	Koranic school (madrassa)	No Formal Education	Yes	Working in own business	Not working	Yes	11000	0	2		Ayao	2	3	Yes	Working on own farm	Working for self	Yes	3	1	-1.97932	1	1	1		No					No					Yes	Yes
No	bemoc	0	Primary Care Facility	Rural	Yes, consent given	1	2017-06-26	19	young women (<22)	Maried	Married	Ayao	Christian	PSLC and equivalent	No Formal Education	Yes	Working on own farm	Working for self	Yes	200	0	2		Ayao	Christian	3	Yes	Working on own farm	Working for self	Yes	3	1	-3.10945	1	1	1		No					No					No
Yes	bemoc	1	Primary Care Facility	Rural	Yes, consent given	1	2017-06-26	26.1154	middle aged women (22-29 yrs)	Maried	Married	Other	2	PSLC and equivalent	No Formal Education	Yes	Working on own farm	Working for self	No		0	2		Other	2	2	Yes	Working on own farm	Working for self	Yes	9	2	-2.61196	1	1	5		Yes	Yes	0		30	No					No
Yes	bemoc	1	Primary Care Facility	Rural	Yes, consent given	1	2017-06-26	25	middle aged women (22-29 yrs)	Maried	Married	Other	2	Koranic school (madrassa)	No Formal Education	No	Working on own farm	Working for self	Yes	1500	I am	1								Yes	5	2	-0.101038	3	3	3		No					No					Yes	Yes
Yes	bemoc	1	Primary Care Facility	Rural	Yes, consent given	1	2017-06-26	23	middle aged women (22-29 yrs)	Maried	Married	Other	2	Koranic school (madrassa)	No Formal Education	Yes	Working on own farm	Working for self	No		I am	1								Yes	4	1	-0.942109	2	2	2		No					No					No
Yes	bemoc	1	Primary Care Facility	Rural	Yes, consent given	1	2017-06-26	26.1154	middle aged women (22-29 yrs)	Maried	Married	Other	2	No formal education	Some formal education	No	Working in own business	Not working	Yes	4100	0	2		Other	2	Some Formal Education	No	Working regularly on farm of another person	Working for self	Yes	6	1	-0.471536	3	2	4		Yes	Yes	0		30	No					No
Yes	bemoc	1	Primary Care Facility	Rural	Yes, consent given	1	2017-06-26	25	middle aged women (22-29 yrs)	Maried	Married	Ayao	2	JCE and equivalent	No Formal Education	Yes	Working on own farm	Working for self	No		0	2		Ayao	2	4		Working in own business	Not working	Yes	2	1	-0.282652	3	2	1		No					No					No
No	bemoc	0	Primary Care Facility	Rural	Yes, consent given	1	2017-06-26	25	middle aged women (22-29 yrs)	Maried	Married	Anyanja	Christian	Koranic school (madrassa)	No Formal Education	Yes	Working on own farm	Working for self	No		0	2		Ayao	Christian	3	Yes	Working on own farm	Working for self	Yes	4	1	-2.3657	1	1	2		Yes	Yes	Immediately		9.44643	No					No
Yes	bemoc	1	Primary Care Facility	Rural	Yes, consent given	1	2017-06-26	26.1154	middle aged women (22-29 yrs)	Maried	Married	Other	2	Koranic school (madrassa)	No Formal Education	No	Working on own farm	Working for self	Yes	4000	I am	1								Yes	6	1	-0.188549	3	3	4		Yes	Yes	Immediately		9.44643	No					No
No	bemoc	0	Primary Care Facility	Rural	Yes, consent given	1	2017-06-26	26	middle aged women (22-29 yrs)	Maried	Married	Ayao	Christian	JCE and equivalent	No Formal Education	Yes	Working on own farm	Working for self	Yes	10000	0	2		Ayao	3	4		Working regularly on farm of another person	Working for self	Yes	4	1	4.47733	5	4	2		No					No					No
No	bemoc	0	Primary Care Facility	Rural	Yes, consent given	1	2017-06-26	29	middle aged women (22-29 yrs)	Maried	Married	Anyanja	Christian	Koranic school (madrassa)	No Formal Education	No	Working in own business	Not working	Yes	1000	0	2		Other	2	4		Working in own business	Not working	Yes	8	1	-1.92867	1	1	6		No					No					No
No	bemoc	0	Primary Care Facility	Rural	Yes, consent given	1	2017-06-26	18	young women (<22)	Maried	Married	Anyanja	Christian	PSLC and equivalent	No Formal Education	Yes	Cooperative	Not working	No		0	2		Anyanja	Christian	4		Day labourer / casual labourer / odd jobber (farm and non-farm)	Working for others	Yes	3	1	1.83429	5	4	1		No					No					No
No	bemoc	0	Primary Care Facility	Rural	Yes, consent given	1	2017-06-26	34	old women (>=30)	Maried	Married	Other	2	PSLC and equivalent	No Formal Education	Yes	Working on own farm	Working for self	No		0	2		Other	2	Some Formal Education	Yes	Working on own farm	Working for self	Yes	4	1	-0.737869	2	2	2		No					No					Yes	Yes
Yes	bemoc	1	Primary Care Facility	Rural	Yes, consent given	1	2017-06-26	20	young women (<22)	Maried	Married	Other	2	Koranic school (madrassa)	No Formal Education	Yes	Working on own farm	Working for self	No		0	2		Other	2	3	Yes	Working regularly on farm of another person	Working for self	Yes	3	1	-0.0510886	3	3	1		No					No					No
No	bemoc	0	Primary Care Facility	Rural	Yes, consent given	1	2017-06-26	24	middle aged women (22-29 yrs)	Maried	Married	Anyanja	Christian	PSLC and equivalent	No Formal Education	Yes	Working on own farm	Working for self	Yes	9200	0	2		Other	Christian	98	Yes	Working on own farm	Working for self	Yes	4	1	0.78762	4	3	3		Yes	Yes	0		7	No					No
No	bemoc	0	Primary Care Facility	Rural	Yes, consent given	1	2017-06-26	21	young women (<22)	Maried	Married	Ayao	Christian	Koranic school (madrassa)	No Formal Education	Yes	Working regularly on farm of another person	Working for self	Yes	12000	0	2		Ayao	Christian	4		Working regularly on farm of another person	Working for self	Yes	5	1	-1.10316	2	2	3		No					No					No
Yes	bemoc	1	Primary Care Facility	Urban	Yes, consent given	1	2017-06-26	35	old women (>=30)	Maried	Married	Ayao	2	No formal education	Some formal education	No	Working on own farm	Working for self	No		0	2		Ayao	2	98	No	Working in own business	Not working	Yes	5	1	-0.725831	2	2	5		Yes	Yes	Immediately		9.44643	No					No
Yes	bemoc	1	Primary Care Facility	Rural	Yes, consent given	1	2017-06-26	36	old women (>=30)	Maried	Married	Other	2	No formal education	Some formal education	No	Student	Not working	No		0	2		Other	2	3	Yes	Working in own business	Not working	Yes	7	3	0.358091	4	3	6		Yes	No				No					No
No	bemoc	0	Primary Care Facility	Rural	Yes, consent given	1	2017-06-26	17	young women (<22)	Maried	Married	Anyanja	Christian	PSLC and equivalent	No Formal Education	Yes	Working on own farm	Working for self	No		0	2		Anyanja	Christian	98	No	Working on own farm	Working for self	Yes	3	1	-0.970135	2	2	1		No					No					No
No	bemoc	0	Primary Care Facility	Rural	Yes, consent given	1	2017-06-26	22	middle aged women (22-29 yrs)	Maried	Married	Anyanja	Christian	Koranic school (madrassa)	No Formal Education	No	Working on own farm	Working for self	No		0	2		Anyanja	Christian	3	Yes	Working regularly on farm of another person	Working for self	Yes	4	1	1.15013	4	3	3		No					No					No
No	bemoc	0	Primary Care Facility	Rural	Yes, consent given	1	2017-06-26	20	young women (<22)	Maried	Married	Anyanja	2	Koranic school (madrassa)	No Formal Education	No	Working in own business	Not working	No		0	2		Other	2	4		Working regularly on farm of another person	Working for self	Yes	4	2	-1.67396	1	1	2		Yes	Yes	Immediately		9.44643	No					No
No	bemoc	0	Primary Care Facility	Rural	Yes, consent given	1	2017-06-27	28	middle aged women (22-29 yrs)	Maried	Married	Ayao	Christian	PSLC and equivalent	No Formal Education	Yes	Working on own farm	Working for self	Yes	20000	0	2		Ayao	Christian	4		Working on own farm	Working for self	Yes	5	1	1.28031	4	4	3		No					No					No
Yes	bemoc	1	Primary Care Facility	Rural	Yes, consent given	1	2017-06-27	28	middle aged women (22-29 yrs)	Maried	Married	Other	2	Koranic school (madrassa)	No Formal Education	No	Cooperative	Not working	No		0	2		Other	2	Some Formal Education	Yes	Working regularly on farm of another person	Working for self	Yes	5	1	-0.46469	3	2	5		Yes	Yes	0		7	No					No
No	bemoc	0	Primary Care Facility	Rural	Yes, consent given	1	2017-06-27	36	old women (>=30)	Maried	Married	Anyanja	Christian	JCE and equivalent	No Formal Education	Yes	Working on own farm	Working for self	Yes	25000	0	2		Anyanja	Christian	4		NGO	Working for others	Yes	6	2	2.47549	5	4	6		No					No					No
No	bemoc	0	Primary Care Facility	Rural	Yes, consent given	1	2017-06-27	21	young women (<22)	Maried	Married	Ayao	Christian	PSLC and equivalent	No Formal Education	Yes	Working regularly on farm of another person	Working for self	Yes	5000	0	2		Ayao	Christian	3	Yes	Working regularly on farm of another person	Working for self	Yes	4	1	-0.143597	3	3	2		No					No					No
Yes	bemoc	1	Primary Care Facility	Rural	Yes, consent given	1	2017-06-27	19	young women (<22)	Maried	Married	Anyanja	Christian	PSLC and equivalent	No Formal Education	Yes	Working on own farm	Working for self	Yes	5000	0	2		Anyanja	Christian	4		Working on own farm	Working for self	Yes	3	1	0.383612	4	3	1		No					No					No
Yes	bemoc	1	Primary Care Facility	Rural	Yes, consent given	1	2017-06-27	23	middle aged women (22-29 yrs)	Maried	Married	Other	2	PSLC and equivalent	No Formal Education	No	Working regularly on farm of another person	Working for self	Yes	5000	0	2	Mother/ Father	Other	2	98	Yes	Working on own farm	Working for self	Yes	7	2	0.600833	4	3	2		No					No					No
Yes	bemoc	1	Primary Care Facility	Rural	Yes, consent given	1	2017-06-27	22	middle aged women (22-29 yrs)	Maried	Married	Ayao	Christian	PSLC and equivalent	No Formal Education	Yes	Working regularly on farm of another person	Working for self	Yes	5000	0	2		Other	Christian	4		Working regularly on farm of another person	Working for self	Yes	5	1	0.895068	4	3	2		Yes	Yes	Immediately		9.44643	No					No
No	bemoc	0	Primary Care Facility	Rural	Yes, consent given	1	2017-06-27	23	middle aged women (22-29 yrs)	Maried	Married	Anyanja	Christian	JCE and equivalent	No Formal Education	Yes	Cooperative	Not working	No		0	2		Anyanja	Christian	4		Day labourer / casual labourer / odd jobber (farm and non-farm)	Working for others	Yes	3	1	-0.593535	3	2	1		No					No					No
Yes	bemoc	1	Primary Care Facility	Rural	Yes, consent given	1	2017-06-27	24	middle aged women (22-29 yrs)	Maried	Married	Other	Christian	PSLC and equivalent	No Formal Education	Yes	Working on own farm	Working for self	No		0	2		Other	Christian	2	Yes	Working on own farm	Working for self	Yes	4	1	-1.13384	2	2	4		No					No					No
No	bemoc	0	Primary Care Facility	Rural	Yes, consent given	1	2017-06-27	24	middle aged women (22-29 yrs)	Maried	Married	Anyanja	Christian	Koranic school (madrassa)	No Formal Education	No	Student	Not working	No		0	2		Anyanja	Christian	3	Yes	Working in own business	Not working	Yes	4	1	-0.744777	2	2	4		No					Yes	Yes	0		3	No
Yes	bemoc	1	Primary Care Facility	Rural	Yes, consent given	1	2017-06-27	17	young women (<22)	Maried	Married	Other	2	PSLC and equivalent	No Formal Education	No	Working on own farm	Working for self	Yes	15000	I am	1								No, somebody else is the breadwinner	3	1	-1.52057	2	1	1		No					No					No
Yes	bemoc	1	Primary Care Facility	Rural	Yes, consent given	1	2017-06-27	37	old women (>=30)	Maried	Married	Other	2	Koranic school (madrassa)	No Formal Education	No	Working on own farm	Working for self	No		0	2		Ayao	2	3	Yes	Working on own farm	Working for self	Yes	7	1	-2.28794	1	1	7		No					No					No
Yes	bemoc	1	Primary Care Facility	Rural	Yes, consent given	1	2017-06-30	19	young women (<22)	Not married	Unmarried	Anyanja	Christian	No formal education	Some formal education	No	Other	Working for others	No		I am	1								No, somebody else is the breadwinner	6	1	-3.39969	1	1	1		No					No					No
Yes	bemoc	1	Primary Care Facility	Rural	Yes, consent given	1	2017-06-30	21	young women (<22)	Maried	Married	Ayao	Christian	Koranic school (madrassa)	No Formal Education	No	Working on own farm	Working for self	Yes	4000	0	2		Ayao	Christian	2	No	Working on own farm	Working for self	Yes	5	1	0.310371	4	3	3		No					No					No
Yes	bemoc	1	Primary Care Facility	Rural	Yes, consent given	1	2017-06-30	31	old women (>=30)	Not married	Unmarried	Other	Christian	PSLC and equivalent	No Formal Education	Yes	Working on own farm	Working for self	No		I am	1								Yes	4	1	-2.25119	1	1	3		No					No					No
No	bemoc	0	Primary Care Facility	Rural	Yes, consent given	1	2017-06-30	22	middle aged women (22-29 yrs)	Maried	Married	Anyanja	2	PSLC and equivalent	No Formal Education	Yes	Student	Not working	No		0	2		Ayao	2	3	Yes	Working regularly on farm of another person	Working for self	Yes	4	1	-0.591889	3	2	2		No					No					No
Yes	bemoc	1	Primary Care Facility	Rural	Yes, consent given	1	2017-06-30	29	middle aged women (22-29 yrs)	Maried	Married	Other	Christian	PSLC and equivalent	No Formal Education	Yes	Working on own farm	Working for self	No		0	2		Ayao	2	3	Yes	Working on own farm	Working for self	Yes	7	1	-1.43461	2	1	5		No					No					No
No	bemoc	0	Primary Care Facility	Rural	Yes, consent given	1	2017-06-30	18	young women (<22)	Maried	Married	Other	Christian	PSLC and equivalent	No Formal Education	Yes	Working regularly on farm of another person	Working for self	Yes	2000	0	2		Anyanja	Christian	3	Yes	Working regularly on farm of another person	Working for self	Yes	3	1	0.993752	4	3	1		No					No					No
Yes	bemoc	1	Primary Care Facility	Rural	Yes, consent given	1	2017-06-30	20	young women (<22)	Not married	Unmarried	Ayao	Christian	Koranic school (madrassa)	No Formal Education	No	Working on own farm	Working for self	No		I am	1								Yes	2	1	-2.6432	1	1	1		Yes	No				No					No
No	bemoc	0	Primary Care Facility	Rural	Yes, consent given	1	2017-06-30	27	middle aged women (22-29 yrs)	Maried	Married	Anyanja	Christian	PSLC and equivalent	No Formal Education	Yes	Working on own farm	Working for self	Yes	6000	0	2		Anyanja	Christian	4		Working regularly on farm of another person	Working for self	Yes	6	1	-0.574174	3	2	4		Yes	Yes	0		14	No					No
No	bemoc	0	Primary Care Facility	Rural	Yes, consent given	1	2017-06-30	23	middle aged women (22-29 yrs)	Maried	Married	Anyanja	Christian	JCE and equivalent	No Formal Education	Yes	Student	Not working	No		0	2		Anyanja	Christian	3	Yes	Working regularly on farm of another person	Working for self	Yes	4	1	-0.923375	2	2	2		No					No					No
Yes	bemoc	1	Primary Care Facility	Rural	Yes, consent given	1	2017-06-30	19	young women (<22)	Maried	Married	Anyanja	Christian	Koranic school (madrassa)	No Formal Education	Yes	Working on own farm	Working for self	Yes	16000	0	2		Other	Christian	4		Working on own farm	Working for self	Yes	4	1	-2.04718	1	1	1		No					No					No
No	bemoc	0	Primary Care Facility	Rural	Yes, consent given	1	2017-06-30	25	middle aged women (22-29 yrs)	Maried	Married	Anyanja	Christian	PSLC and equivalent	No Formal Education	Yes	Student	Not working	No		0	2		Other	Christian	3	Yes	Working in own business	Not working	Yes	4	1	-0.813082	2	2	2		No					No					No
No	bemoc	0	Primary Care Facility	Rural	Yes, consent given	1	2017-06-30	43	old women (>=30)	Maried	Married	Anyanja	Christian	Koranic school (madrassa)	No Formal Education	No	Working regularly on farm of another person	Working for self	Yes	5000	I am	1								Yes	7	1	-1.09974	2	2	7		No					No					No
Yes	bemoc	1	Primary Care Facility	Rural	Yes, consent given	1	2017-06-30	19	young women (<22)	Maried	Married	Ayao	Christian	Koranic school (madrassa)	No Formal Education	No	Working on own farm	Working for self	No		0	2		Other	Christian	3	Yes	Working in own business	Not working	Yes	3	1	-2.42992	1	1	1		No					No					No
No	bemoc	0	Primary Care Facility	Rural	Yes, consent given	1	2017-06-30	24	middle aged women (22-29 yrs)	Not married	Unmarried	Anyanja	Christian	PSLC and equivalent	No Formal Education	Yes	Working on own farm	Working for self	Yes	8000	I am	1								Yes	4	1	-0.961124	2	2	3		No					No					No
No	bemoc	0	Primary Care Facility	Rural	Yes, consent given	1	2017-06-30	22	middle aged women (22-29 yrs)	Not married	Unmarried	Other	Christian	JCE and equivalent	No Formal Education	Yes	Working in own business	Not working	No		I am	1								Yes	3	1	-0.985391	2	2	2		No					No					No
Yes	bemoc	1	Primary Care Facility	Rural	Yes, consent given	1	2017-06-30	34	old women (>=30)	Maried	Married	Anyanja	Christian	Koranic school (madrassa)	No Formal Education	No	Working on own farm	Working for self	Yes	47000	0	2		Other	2	2	No	Working on own farm	Working for self	Yes	12	2	-1.00449	2	2	6		Yes	Yes	0		7	No					No
Yes	bemoc	1	Primary Care Facility	Rural	Yes, consent given	1	2017-06-30	23	middle aged women (22-29 yrs)	Maried	Married	Anyanja	Christian	PSLC and equivalent	No Formal Education	Yes	Working on own farm	Working for self	Yes	5000	0	2		Anyanja	Christian	3	Yes	Working on own farm	Working for self	Yes	5	1	-2.30799	1	1	4		No					No					No
Yes	cemoc	1	Secindary Care Facility	Urban	Yes, consent given	1		35	old women (>=30)	Maried	Married	Other	Christian	JCE and equivalent	No Formal Education	Yes	Student	Not working	No		0	2		Other	Christian	4		Day labourer / casual labourer / odd jobber (farm and non-farm)	Working for others	Yes	4	1	2.85038	5	4	3		Yes	Yes	Immediately		12.4167	No					No
Yes	cemoc	1	Secindary Care Facility	Urban	Yes, consent given	1		27	middle aged women (22-29 yrs)	Maried	Married	Anyanja	Christian	PSLC and equivalent	No Formal Education	Yes	Working regularly on farm of another person	Working for self	Yes	1500	0	2		Anyanja	Christian	4		Day labourer / casual labourer / odd jobber (farm and non-farm)	Working for others	Yes	4	1	1.5609	5	4	4		Yes	Yes	Immediately		12.4167	No					No
Yes	cemoc	1	Secindary Care Facility	Urban	Yes, consent given	1		23	middle aged women (22-29 yrs)	Maried	Married	Other	Christian	PSLC and equivalent	No Formal Education	No	Cooperative	Not working	No		0	2		Other	Christian	3	Yes	Working in own business	Not working	Yes	10	2	-0.754208	2	2	3		Yes	Yes	Immediately		12.4167	No					No
Yes	cemoc	1	Secindary Care Facility	Urban	Yes, consent given	1		21	young women (<22)	Maried	Married	Anyanja	Christian	PSLC and equivalent	No Formal Education	Yes	Cooperative	Not working	No		0	2		Other	Christian	4		Working in own business	Not working	Yes	5	1	-0.417419	3	2	2		Yes	Yes	Immediately		12.4167	No					No
Yes	cemoc	1	Secindary Care Facility	Urban	Yes, consent given	1		22	middle aged women (22-29 yrs)	Not married	Unmarried	Anyanja	Christian	PSLC and equivalent	No Formal Education	Yes	Working regularly on farm of another person	Working for self	No		I am	1								Yes	6	1	-0.641706	3	2	3		Yes	Yes	0		30	No					No
Yes	cemoc	1	Secindary Care Facility	Urban	Yes, consent given	1		21	young women (<22)	Maried	Married	Anyanja	Christian	JCE and equivalent	No Formal Education	Yes	Cooperative	Not working	Yes	2500	0	2		Anyanja	Christian	4		Working regularly on farm of another person	Working for self	Yes	4	1	0.536237	4	3	2		Yes	Yes	Immediately	She explain it on another visit	30	No					No
Yes	cemoc	1	Secindary Care Facility	Urban	Yes, consent given	1		32	old women (>=30)	Maried	Married	Anyanja	Christian	Koranic school (madrassa)	No Formal Education	No	Cooperative	Not working	No		0	2		Anyanja	Christian	3	Yes	Student	Not working	Yes	6	1	1.11363	4	3	3		No					No					No
Yes	cemoc	1	Secindary Care Facility	Urban	Yes, consent given	1		27	middle aged women (22-29 yrs)	Maried	Married	Anyanja	Christian	JCE and equivalent	No Formal Education	Yes	Cooperative	Not working	No		0	2		Anyanja	Christian	4		Working regularly on farm of another person	Working for self	Yes	4	1	3.2586	5	4	2		No					No					No
Yes	cemoc	1	Secindary Care Facility	Urban	Yes, consent given	1		30	old women (>=30)	Not married	Unmarried	Other	Christian	JCE and equivalent	No Formal Education	Yes	Student	Not working	No		I am	1								Yes	3	1	-0.772902	2	2	2		Yes	No				No					No
Yes	cemoc	1	Secindary Care Facility	Urban	Yes, consent given	1		27	middle aged women (22-29 yrs)	Maried	Married	Other	2	PSLC and equivalent	No Formal Education	Yes	Cooperative	Not working	No		0	2		Other	2	3	Yes	Working regularly on farm of another person	Working for self	Yes	6	1	1.1395	4	4	3		Yes	Yes	Immediately		12.4167	No					No
No	bemoc	0	Primary Care Facility	Rural	Yes, consent given	1		19	young women (<22)	Maried	Married	Ayao	Christian	PSLC and equivalent	No Formal Education	Yes	Cooperative	Not working	No		0	2		Ayao	Christian	4		Working regularly on farm of another person	Working for self	Yes	3	2	1.59357	5	4	1		No					No					No
No	bemoc	0	Primary Care Facility	Rural	Yes, consent given	1		34	old women (>=30)	Maried	Married	Anyanja	Christian	Koranic school (madrassa)	No Formal Education	No	Working on own farm	Working for self	Yes	6000	0	2		Other	Christian	3	Yes	Working on own farm	Working for self	Yes	4	1	1.33066	4	4	5		No					No					No
No	bemoc	0	Primary Care Facility	Rural	Yes, consent given	1		17	young women (<22)	Maried	Married	Other	Christian	JCE and equivalent	No Formal Education	Yes	Cooperative	Not working	No		0	2		Other	Christian	3	Yes	Working regularly on farm of another person	Working for self	Yes	3	1	0.128654	3	3	0		No					No					Yes	Yes
No	bemoc	0	Primary Care Facility	Rural	Yes, consent given	1		18	young women (<22)	Not married	Unmarried	Other	Christian	Koranic school (madrassa)	No Formal Education	No	Student	Not working	No		0	2	Grandmother / grandfather	Other	Christian	98	Yes	Working on own farm	Working for self	Yes	7	2	4.57096	5	4	0		Yes	Yes	Immediately		12.4167	No					No
No	bemoc	0	Primary Care Facility	Rural	Yes, consent given	1		29	middle aged women (22-29 yrs)	Maried	Married	Other	Christian	Koranic school (madrassa)	No Formal Education	No	Working on own farm	Working for self	No		0	2		Other	Christian	3	Yes	Working on own farm	Working for self	Yes	6	1	-0.944234	2	2	5		No					No					No
No	bemoc	0	Primary Care Facility	Rural	Yes, consent given	1		25	middle aged women (22-29 yrs)	Maried	Married	Other	Christian	PSLC and equivalent	No Formal Education	Yes	Working on own farm	Working for self	No		0	2		Other	Christian	4		Working on own farm	Working for self	Yes	6	1	0.341148	4	3	3		No					No					No
Yes	bemoc	1	Primary Care Facility	Rural	Yes, consent given	1		20	young women (<22)	Maried	Married	Other	2	Koranic school (madrassa)	No Formal Education	Yes	Student	Not working	No		0	2		Other	2	4		Working on own farm	Working for self	Yes	3	1	-0.869994	2	2	1		No					No					No
Yes	bemoc	1	Primary Care Facility	Rural	Yes, consent given	1		23	middle aged women (22-29 yrs)	Maried	Married	Anyanja	Christian	PSLC and equivalent	No Formal Education	Yes	Working on own farm	Working for self	No		0	2		Other	Christian	4		Working regularly on farm of another person	Working for self	Yes	3	1	2.17344	5	4	2		No					No					No
Yes	bemoc	1	Primary Care Facility	Rural	Yes, consent given	1		36	old women (>=30)	Maried	Married	Ayao	Christian	PSLC and equivalent	No Formal Education	Yes	Working regularly on farm of another person	Working for self	Yes	7000	0	2		Other	Christian	3	Yes	Working in own business	Not working	Yes	7	5	3.06764	5	4	5		Yes	Yes	Immediately		12.4167	No					No
Yes	bemoc	1	Primary Care Facility	Rural	Yes, consent given	1		27	middle aged women (22-29 yrs)	Maried	Married	Other	2	PSLC and equivalent	No Formal Education	Yes	Working regularly on farm of another person	Working for self	Yes	5600	0	2		Other	2	3	Yes	Working regularly on farm of another person	Working for self	Yes	5	1	0.0407949	3	3	4		Yes	Yes	Immediately		12.4167	No					No
Yes	bemoc	1	Primary Care Facility	Rural	Yes, consent given	1		18	young women (<22)	Maried	Married	Anyanja	Christian	PSLC and equivalent	No Formal Education	No	Cooperative	Not working	Yes	25000	0	2		Anyanja	Christian	3	Yes	Working regularly on farm of another person	Working for self	Yes	3	1	1.13727	4	4	1		Yes	Yes	Immediately		12.4167	No					No
Yes	bemoc	1	Primary Care Facility	Rural	Yes, consent given	1		25	middle aged women (22-29 yrs)	Maried	Married	Other	Christian	JCE and equivalent	No Formal Education	Yes	Working in own business	Not working	No		0	2		Other	Christian	4		Working regularly on farm of another person	Working for self	Yes	5	2	1.217	4	4	3		Yes	Yes	Immediately		12.4167	No					No
Yes	bemoc	1	Primary Care Facility	Rural	Yes, consent given	1		31	old women (>=30)	Maried	Married	Other	Christian	PSLC and equivalent	No Formal Education	Yes	Cooperative	Not working	No		0	2		Other	Christian	2	Yes	Working regularly on farm of another person	Working for self	Yes	6	1	1.89372	5	4	4		Yes	Yes	Immediately		12.4167	No					No
No	cemoc	1	Primary Care Facility	Rural	Yes, consent given	1		27	middle aged women (22-29 yrs)	Maried	Married	Ayao	Christian	PSLC and equivalent	No Formal Education	Yes	Working on own farm	Working for self	No		0	2		Ayao	Christian	3	Yes	Working regularly on farm of another person	Working for self	Yes	7	2	0.302901	4	3	4		No					No					No
No	cemoc	1	Primary Care Facility	Rural	Yes, consent given	1		27	middle aged women (22-29 yrs)	Maried	Married	Anyanja	Christian	PSLC and equivalent	No Formal Education	Yes	Cooperative	Not working	No		0	2		Ayao	Christian	3	Yes	Working in own business	Not working	Yes	4	1	-0.69264	3	2	2		Yes	Yes	Immediately		12.4167	No					No
No	cemoc	1	Primary Care Facility	Rural	Yes, consent given	1		28	middle aged women (22-29 yrs)	Maried	Married	Other	Christian	Koranic school (madrassa)	No Formal Education	Yes	Working on own farm	Working for self	No		0	2		Other	Christian	2	No	Working in own business	Not working	Yes	5	1	-1.58841	1	1	4		No					No					No
[truncated: 552 more rows]
[truncated: 522 more columns]
